# Supplementary material for: A Novel Mathematical Model Describing Adaptive Cellular Drug Metabolism and Toxicity in the Chemoimmune System
Source: PLoS One. 2015 Feb 20;10(2):e0115533. doi: 10.1371/journal.pone.0115533 (PMC4338831; doi:10.1371/journal.pone.0115533)
Supplement: S1 Model — The model is provided as a separate SBML (Level 2 Version 4) format [23] file. (XML) [file pone.0115533.s004.xml]

<?xml version='1.0' encoding='UTF-8'?>
<!-- Created by COPASI version 4.8 (Build 35) on 2014-04-14 17:00 with libSBML version 4.2.0. -->
<sbml xmlns="http://www.sbml.org/sbml/level2/version4" level="2" version="4">
  <model metaid="COPASI1" id="Model_1" name="NoName">
    <notes>
      <body xmlns="http://www.w3.org/1999/xhtml">
        <body xmlns="http://www.w3.org/1999/xhtml">
          <body xmlns="http://www.w3.org/1999/xhtml">
            <body xmlns="http://www.w3.org/1999/xhtml">
              <body xmlns="http://www.w3.org/1999/xhtml">
                <pre>Model name: Cellular drug metabolism and toxicity in the chemoimmunity system.
Title: A novel mathematical model describing adaptive cellular drug metabolism and toxicity in the chemoimmune system
Journal: PLOS ONE
Authors: Attila Toth, Anna Brozik, Gergely Szakacs, Balazs Sarkadi, Tamas Hegedus
Corresponding author (article): Tamas Hegedus (hegedus@hegelab.org), MTA-SE Molecular Biophysics Research Group, Hungarian Academy of Sciences, Budapest 1094, Hungary
Corresponding author (model): Attila Toth (attila.toth@biomembrane.hu), MTA-SE Molecular Biophysics Research Group, Hungarian Academy of Sciences, Budapest 1094, Hungary
Creation date: 5 August 2014
Last modification: 5 August 2014
Terms of distribution: The model is freely distributable, but citing the reference description is required.</pre>
              </body>
            </body>
          </body>
        </body>
      </body>
    </notes>
    <listOfFunctionDefinitions>
      <functionDefinition id="function_143" name="Constant flux (reversible)">
        <math xmlns="http://www.w3.org/1998/Math/MathML">
          <lambda>
            <bvar>
              <ci> v </ci>
            </bvar>
            <ci> v </ci>
          </lambda>
        </math>
      </functionDefinition>
      <functionDefinition id="function_131" name="function_4_Nrf2_c translocation (rev. c&lt;-&gt;n #16)">
        <math xmlns="http://www.w3.org/1998/Math/MathML">
          <lambda>
            <bvar>
              <ci> CntC_CrtN </ci>
            </bvar>
            <bvar>
              <ci> CntP_Typk_RtnTN_SpcNrf2_TypP_CrtC </ci>
            </bvar>
            <bvar>
              <ci> CntP_Typk_RtnTN_SpcNrf2_TypP_CrtN </ci>
            </bvar>
            <bvar>
              <ci> CntS_NamNrf2_TypP_CrtC </ci>
            </bvar>
            <bvar>
              <ci> CntS_NamNrf2_TypP_CrtN </ci>
            </bvar>
            <apply>
              <times/>
              <apply>
                <minus/>
                <apply>
                  <times/>
                  <ci> CntP_Typk_RtnTN_SpcNrf2_TypP_CrtC </ci>
                  <ci> CntS_NamNrf2_TypP_CrtC </ci>
                </apply>
                <apply>
                  <times/>
                  <ci> CntP_Typk_RtnTN_SpcNrf2_TypP_CrtN </ci>
                  <ci> CntS_NamNrf2_TypP_CrtN </ci>
                </apply>
              </apply>
              <ci> CntC_CrtN </ci>
            </apply>
          </lambda>
        </math>
      </functionDefinition>
      <functionDefinition id="function_75" name="function_4_ABC0,m_c degradation (irrev. c #82)_1">
        <math xmlns="http://www.w3.org/1998/Math/MathML">
          <lambda>
            <bvar>
              <ci> CntP_Typk_RtnD_SpcABC0_TypP_PolM_CrtC </ci>
            </bvar>
            <bvar>
              <ci> CntS_NamABC0_TypP_PolM_CrtC </ci>
            </bvar>
            <apply>
              <times/>
              <ci> CntP_Typk_RtnD_SpcABC0_TypP_PolM_CrtC </ci>
              <ci> CntS_NamABC0_TypP_PolM_CrtC </ci>
            </apply>
          </lambda>
        </math>
      </functionDefinition>
      <functionDefinition id="function_76" name="function_4_ABC0_c degradation (irrev. c #84)_1">
        <math xmlns="http://www.w3.org/1998/Math/MathML">
          <lambda>
            <bvar>
              <ci> CntP_Typk_RtnD_SpcABC0_TypP_CrtC </ci>
            </bvar>
            <bvar>
              <ci> CntS_NamABC0_TypP_CrtC </ci>
            </bvar>
            <apply>
              <times/>
              <ci> CntP_Typk_RtnD_SpcABC0_TypP_CrtC </ci>
              <ci> CntS_NamABC0_TypP_CrtC </ci>
            </apply>
          </lambda>
        </math>
      </functionDefinition>
      <functionDefinition id="function_77" name="function_4_ABC0_gene,a_n transcription (irrev. n #79)">
        <math xmlns="http://www.w3.org/1998/Math/MathML">
          <lambda>
            <bvar>
              <ci> CntC_CrtC </ci>
            </bvar>
            <bvar>
              <ci> CntC_CrtN </ci>
            </bvar>
            <bvar>
              <ci> CntP_Typk_RtnTS_SpcABC0_TypG_ActA_CrtN </ci>
            </bvar>
            <bvar>
              <ci> CntS_NamABC0_TypG_ActA_CrtN </ci>
            </bvar>
            <apply>
              <divide/>
              <apply>
                <times/>
                <ci> CntP_Typk_RtnTS_SpcABC0_TypG_ActA_CrtN </ci>
                <ci> CntS_NamABC0_TypG_ActA_CrtN </ci>
                <apply>
                  <divide/>
                  <cn> 1 </cn>
                  <cn> 3 </cn>
                </apply>
                <ci> CntC_CrtN </ci>
              </apply>
              <ci> CntC_CrtC </ci>
            </apply>
          </lambda>
        </math>
      </functionDefinition>
      <functionDefinition id="function_79" name="function_4_ABC0_mRNA_c degradation (irrev. c #80)">
        <math xmlns="http://www.w3.org/1998/Math/MathML">
          <lambda>
            <bvar>
              <ci> CntP_Typk_RtnD_SpcABC0_TypMRNA_CrtC </ci>
            </bvar>
            <bvar>
              <ci> CntS_NamABC0_TypMRNA_CrtC </ci>
            </bvar>
            <apply>
              <times/>
              <ci> CntP_Typk_RtnD_SpcABC0_TypMRNA_CrtC </ci>
              <ci> CntS_NamABC0_TypMRNA_CrtC </ci>
            </apply>
          </lambda>
        </math>
      </functionDefinition>
      <functionDefinition id="function_78" name="function_4_ABC0_gene,i_n activation (rev. n #78)">
        <math xmlns="http://www.w3.org/1998/Math/MathML">
          <lambda>
            <bvar>
              <ci> CntP_Typk_RtnA_SpcABC0_TypG_ActI_CrtN_RntABC0_TypNMA_CrtN </ci>
            </bvar>
            <bvar>
              <ci> CntP_Typk_RtnA_SpcABC0_TypG_ActI_CrtN_RntABC0_TypXNRTD_CrtN </ci>
            </bvar>
            <bvar>
              <ci> CntP_Typk_RtnA_VerB_SpcABC0_TypG_ActI_CrtN </ci>
            </bvar>
            <bvar>
              <ci> CntP_Typk_RtnI_SpcABC0_TypG_ActA_CrtN </ci>
            </bvar>
            <bvar>
              <ci> CntS_NamABC0_TypG_ActA_CrtN </ci>
            </bvar>
            <bvar>
              <ci> CntS_NamABC0_TypG_ActI_CrtN </ci>
            </bvar>
            <bvar>
              <ci> CntS_NamABC0_TypNMA_CrtN </ci>
            </bvar>
            <bvar>
              <ci> CntS_NamABC0_TypXNRTD_CrtN </ci>
            </bvar>
            <apply>
              <minus/>
              <apply>
                <plus/>
                <apply>
                  <times/>
                  <ci> CntP_Typk_RtnA_VerB_SpcABC0_TypG_ActI_CrtN </ci>
                  <ci> CntS_NamABC0_TypG_ActI_CrtN </ci>
                </apply>
                <apply>
                  <times/>
                  <ci> CntP_Typk_RtnA_SpcABC0_TypG_ActI_CrtN_RntABC0_TypNMA_CrtN </ci>
                  <ci> CntS_NamABC0_TypG_ActI_CrtN </ci>
                  <ci> CntS_NamABC0_TypNMA_CrtN </ci>
                </apply>
                <apply>
                  <times/>
                  <ci> CntP_Typk_RtnA_SpcABC0_TypG_ActI_CrtN_RntABC0_TypXNRTD_CrtN </ci>
                  <ci> CntS_NamABC0_TypG_ActI_CrtN </ci>
                  <ci> CntS_NamABC0_TypXNRTD_CrtN </ci>
                </apply>
              </apply>
              <apply>
                <times/>
                <ci> CntP_Typk_RtnI_SpcABC0_TypG_ActA_CrtN </ci>
                <ci> CntS_NamABC0_TypG_ActA_CrtN </ci>
              </apply>
            </apply>
          </lambda>
        </math>
      </functionDefinition>
      <functionDefinition id="function_80" name="function_4_ABC0_mRNA_c translation (irrev. c #81)">
        <math xmlns="http://www.w3.org/1998/Math/MathML">
          <lambda>
            <bvar>
              <ci> CntP_Typk_RtnTL_SpcABC0_TypMRNA_CrtC </ci>
            </bvar>
            <bvar>
              <ci> CntS_NamABC0_TypMRNA_CrtC </ci>
            </bvar>
            <apply>
              <times/>
              <ci> CntP_Typk_RtnTL_SpcABC0_TypMRNA_CrtC </ci>
              <ci> CntS_NamABC0_TypMRNA_CrtC </ci>
            </apply>
          </lambda>
        </math>
      </functionDefinition>
      <functionDefinition id="function_81" name="function_4_ABC0_NMA_n formation (rev. n #76)">
        <math xmlns="http://www.w3.org/1998/Math/MathML">
          <lambda>
            <bvar>
              <ci> CntP_TypH_RtnAS_SpcNrf2_Maf_TypP_CrtN_RntABC0_TypARE_CrtN </ci>
            </bvar>
            <bvar>
              <ci> CntP_Typk_RtnAS_SpcNrf2_Maf_TypP_CrtN_RntABC0_TypARE_CrtN </ci>
            </bvar>
            <bvar>
              <ci> CntP_Typk_RtnDS_SpcABC0_TypNMA_CrtN </ci>
            </bvar>
            <bvar>
              <ci> CntS_NamABC0_TypARE_CrtN </ci>
            </bvar>
            <bvar>
              <ci> CntS_NamABC0_TypNMA_CrtN </ci>
            </bvar>
            <bvar>
              <ci> CntS_NamNrf2_Maf_TypP_CrtN </ci>
            </bvar>
            <apply>
              <minus/>
              <apply>
                <times/>
                <ci> CntP_Typk_RtnAS_SpcNrf2_Maf_TypP_CrtN_RntABC0_TypARE_CrtN </ci>
                <ci> CntS_NamABC0_TypARE_CrtN </ci>
                <apply>
                  <power/>
                  <ci> CntS_NamNrf2_Maf_TypP_CrtN </ci>
                  <ci> CntP_TypH_RtnAS_SpcNrf2_Maf_TypP_CrtN_RntABC0_TypARE_CrtN </ci>
                </apply>
              </apply>
              <apply>
                <times/>
                <ci> CntP_Typk_RtnDS_SpcABC0_TypNMA_CrtN </ci>
                <ci> CntS_NamABC0_TypNMA_CrtN </ci>
              </apply>
            </apply>
          </lambda>
        </math>
      </functionDefinition>
      <functionDefinition id="function_82" name="function_4_ABC3_c degradation (irrev. c #71)_1">
        <math xmlns="http://www.w3.org/1998/Math/MathML">
          <lambda>
            <bvar>
              <ci> CntP_Typk_RtnD_SpcABC3_TypP_CrtC </ci>
            </bvar>
            <bvar>
              <ci> CntS_NamABC3_TypP_CrtC </ci>
            </bvar>
            <apply>
              <times/>
              <ci> CntP_Typk_RtnD_SpcABC3_TypP_CrtC </ci>
              <ci> CntS_NamABC3_TypP_CrtC </ci>
            </apply>
          </lambda>
        </math>
      </functionDefinition>
      <functionDefinition id="function_83" name="function_4_ABC3_gene,a_n transcription (irrev. n #66)">
        <math xmlns="http://www.w3.org/1998/Math/MathML">
          <lambda>
            <bvar>
              <ci> CntC_CrtC </ci>
            </bvar>
            <bvar>
              <ci> CntC_CrtN </ci>
            </bvar>
            <bvar>
              <ci> CntP_Typk_RtnTS_SpcABC3_TypG_ActA_CrtN </ci>
            </bvar>
            <bvar>
              <ci> CntS_NamABC3_TypG_ActA_CrtN </ci>
            </bvar>
            <apply>
              <divide/>
              <apply>
                <times/>
                <ci> CntP_Typk_RtnTS_SpcABC3_TypG_ActA_CrtN </ci>
                <ci> CntS_NamABC3_TypG_ActA_CrtN </ci>
                <apply>
                  <divide/>
                  <cn> 1 </cn>
                  <cn> 3 </cn>
                </apply>
                <ci> CntC_CrtN </ci>
              </apply>
              <ci> CntC_CrtC </ci>
            </apply>
          </lambda>
        </math>
      </functionDefinition>
      <functionDefinition id="function_85" name="function_4_ABC3_mRNA_c degradation (irrev. c #67)">
        <math xmlns="http://www.w3.org/1998/Math/MathML">
          <lambda>
            <bvar>
              <ci> CntP_Typk_RtnD_SpcABC3_TypMRNA_CrtC </ci>
            </bvar>
            <bvar>
              <ci> CntS_NamABC3_TypMRNA_CrtC </ci>
            </bvar>
            <apply>
              <times/>
              <ci> CntP_Typk_RtnD_SpcABC3_TypMRNA_CrtC </ci>
              <ci> CntS_NamABC3_TypMRNA_CrtC </ci>
            </apply>
          </lambda>
        </math>
      </functionDefinition>
      <functionDefinition id="function_84" name="function_4_ABC3_gene,i_n activation (rev. n #65)">
        <math xmlns="http://www.w3.org/1998/Math/MathML">
          <lambda>
            <bvar>
              <ci> CntP_Typk_RtnA_SpcABC3_TypG_ActI_CrtN_RntABC3_TypNMA_CrtN </ci>
            </bvar>
            <bvar>
              <ci> CntP_Typk_RtnA_SpcABC3_TypG_ActI_CrtN_RntABC3_TypXNRTD_CrtN </ci>
            </bvar>
            <bvar>
              <ci> CntP_Typk_RtnA_VerB_SpcABC3_TypG_ActI_CrtN </ci>
            </bvar>
            <bvar>
              <ci> CntP_Typk_RtnI_SpcABC3_TypG_ActA_CrtN </ci>
            </bvar>
            <bvar>
              <ci> CntS_NamABC3_TypG_ActA_CrtN </ci>
            </bvar>
            <bvar>
              <ci> CntS_NamABC3_TypG_ActI_CrtN </ci>
            </bvar>
            <bvar>
              <ci> CntS_NamABC3_TypNMA_CrtN </ci>
            </bvar>
            <bvar>
              <ci> CntS_NamABC3_TypXNRTD_CrtN </ci>
            </bvar>
            <apply>
              <minus/>
              <apply>
                <plus/>
                <apply>
                  <times/>
                  <ci> CntP_Typk_RtnA_VerB_SpcABC3_TypG_ActI_CrtN </ci>
                  <ci> CntS_NamABC3_TypG_ActI_CrtN </ci>
                </apply>
                <apply>
                  <times/>
                  <ci> CntP_Typk_RtnA_SpcABC3_TypG_ActI_CrtN_RntABC3_TypNMA_CrtN </ci>
                  <ci> CntS_NamABC3_TypG_ActI_CrtN </ci>
                  <ci> CntS_NamABC3_TypNMA_CrtN </ci>
                </apply>
                <apply>
                  <times/>
                  <ci> CntP_Typk_RtnA_SpcABC3_TypG_ActI_CrtN_RntABC3_TypXNRTD_CrtN </ci>
                  <ci> CntS_NamABC3_TypG_ActI_CrtN </ci>
                  <ci> CntS_NamABC3_TypXNRTD_CrtN </ci>
                </apply>
              </apply>
              <apply>
                <times/>
                <ci> CntP_Typk_RtnI_SpcABC3_TypG_ActA_CrtN </ci>
                <ci> CntS_NamABC3_TypG_ActA_CrtN </ci>
              </apply>
            </apply>
          </lambda>
        </math>
      </functionDefinition>
      <functionDefinition id="function_86" name="function_4_ABC3_mRNA_c translation (irrev. c #68)">
        <math xmlns="http://www.w3.org/1998/Math/MathML">
          <lambda>
            <bvar>
              <ci> CntP_Typk_RtnTL_SpcABC3_TypMRNA_CrtC </ci>
            </bvar>
            <bvar>
              <ci> CntS_NamABC3_TypMRNA_CrtC </ci>
            </bvar>
            <apply>
              <times/>
              <ci> CntP_Typk_RtnTL_SpcABC3_TypMRNA_CrtC </ci>
              <ci> CntS_NamABC3_TypMRNA_CrtC </ci>
            </apply>
          </lambda>
        </math>
      </functionDefinition>
      <functionDefinition id="function_87" name="function_4_ABC3_NMA_n formation (rev. n #63)">
        <math xmlns="http://www.w3.org/1998/Math/MathML">
          <lambda>
            <bvar>
              <ci> CntP_TypH_RtnAS_SpcNrf2_Maf_TypP_CrtN_RntABC3_TypARE_CrtN </ci>
            </bvar>
            <bvar>
              <ci> CntP_Typk_RtnAS_SpcNrf2_Maf_TypP_CrtN_RntABC3_TypARE_CrtN </ci>
            </bvar>
            <bvar>
              <ci> CntP_Typk_RtnDS_SpcABC3_TypNMA_CrtN </ci>
            </bvar>
            <bvar>
              <ci> CntS_NamABC3_TypARE_CrtN </ci>
            </bvar>
            <bvar>
              <ci> CntS_NamABC3_TypNMA_CrtN </ci>
            </bvar>
            <bvar>
              <ci> CntS_NamNrf2_Maf_TypP_CrtN </ci>
            </bvar>
            <apply>
              <minus/>
              <apply>
                <times/>
                <ci> CntP_Typk_RtnAS_SpcNrf2_Maf_TypP_CrtN_RntABC3_TypARE_CrtN </ci>
                <ci> CntS_NamABC3_TypARE_CrtN </ci>
                <apply>
                  <power/>
                  <ci> CntS_NamNrf2_Maf_TypP_CrtN </ci>
                  <ci> CntP_TypH_RtnAS_SpcNrf2_Maf_TypP_CrtN_RntABC3_TypARE_CrtN </ci>
                </apply>
              </apply>
              <apply>
                <times/>
                <ci> CntP_Typk_RtnDS_SpcABC3_TypNMA_CrtN </ci>
                <ci> CntS_NamABC3_TypNMA_CrtN </ci>
              </apply>
            </apply>
          </lambda>
        </math>
      </functionDefinition>
      <functionDefinition id="function_88" name="function_4_CYP_c degradation (irrev. c #24)">
        <math xmlns="http://www.w3.org/1998/Math/MathML">
          <lambda>
            <bvar>
              <ci> CntP_Typk_RtnD_SpcCYP_TypP_CrtC </ci>
            </bvar>
            <bvar>
              <ci> CntS_NamCYP_TypP_CrtC </ci>
            </bvar>
            <apply>
              <times/>
              <ci> CntP_Typk_RtnD_SpcCYP_TypP_CrtC </ci>
              <ci> CntS_NamCYP_TypP_CrtC </ci>
            </apply>
          </lambda>
        </math>
      </functionDefinition>
      <functionDefinition id="function_89" name="function_4_CYP_gene,a_n transcription (irrev. n #21)">
        <math xmlns="http://www.w3.org/1998/Math/MathML">
          <lambda>
            <bvar>
              <ci> CntC_CrtC </ci>
            </bvar>
            <bvar>
              <ci> CntC_CrtN </ci>
            </bvar>
            <bvar>
              <ci> CntP_Typk_RtnTS_SpcCYP_TypG_ActA_CrtN </ci>
            </bvar>
            <bvar>
              <ci> CntS_NamCYP_TypG_ActA_CrtN </ci>
            </bvar>
            <apply>
              <divide/>
              <apply>
                <times/>
                <ci> CntP_Typk_RtnTS_SpcCYP_TypG_ActA_CrtN </ci>
                <ci> CntS_NamCYP_TypG_ActA_CrtN </ci>
                <cn> 5 </cn>
                <ci> CntC_CrtN </ci>
              </apply>
              <ci> CntC_CrtC </ci>
            </apply>
          </lambda>
        </math>
      </functionDefinition>
      <functionDefinition id="function_90" name="function_4_CYP_gene,i_n activation (rev. n #20)">
        <math xmlns="http://www.w3.org/1998/Math/MathML">
          <lambda>
            <bvar>
              <ci> CntP_Typk_RtnA_SpcCYP_TypG_ActI_CrtN_RntCYP_TypXNRTD_CrtN </ci>
            </bvar>
            <bvar>
              <ci> CntP_Typk_RtnA_VerB_SpcCYP_TypG_ActI_CrtN </ci>
            </bvar>
            <bvar>
              <ci> CntP_Typk_RtnI_SpcCYP_TypG_ActA_CrtN </ci>
            </bvar>
            <bvar>
              <ci> CntS_NamCYP_TypG_ActA_CrtN </ci>
            </bvar>
            <bvar>
              <ci> CntS_NamCYP_TypG_ActI_CrtN </ci>
            </bvar>
            <bvar>
              <ci> CntS_NamCYP_TypXNRTD_CrtN </ci>
            </bvar>
            <apply>
              <minus/>
              <apply>
                <plus/>
                <apply>
                  <times/>
                  <ci> CntP_Typk_RtnA_VerB_SpcCYP_TypG_ActI_CrtN </ci>
                  <ci> CntS_NamCYP_TypG_ActI_CrtN </ci>
                </apply>
                <apply>
                  <times/>
                  <ci> CntP_Typk_RtnA_SpcCYP_TypG_ActI_CrtN_RntCYP_TypXNRTD_CrtN </ci>
                  <ci> CntS_NamCYP_TypG_ActI_CrtN </ci>
                  <ci> CntS_NamCYP_TypXNRTD_CrtN </ci>
                </apply>
              </apply>
              <apply>
                <times/>
                <ci> CntP_Typk_RtnI_SpcCYP_TypG_ActA_CrtN </ci>
                <ci> CntS_NamCYP_TypG_ActA_CrtN </ci>
              </apply>
            </apply>
          </lambda>
        </math>
      </functionDefinition>
      <functionDefinition id="function_91" name="function_4_CYP_mRNA_c degradation (irrev. c #22)">
        <math xmlns="http://www.w3.org/1998/Math/MathML">
          <lambda>
            <bvar>
              <ci> CntP_Typk_RtnD_SpcCYP_TypMRNA_CrtC </ci>
            </bvar>
            <bvar>
              <ci> CntS_NamCYP_TypMRNA_CrtC </ci>
            </bvar>
            <apply>
              <times/>
              <ci> CntP_Typk_RtnD_SpcCYP_TypMRNA_CrtC </ci>
              <ci> CntS_NamCYP_TypMRNA_CrtC </ci>
            </apply>
          </lambda>
        </math>
      </functionDefinition>
      <functionDefinition id="function_92" name="function_4_CYP_mRNA_c translation (irrev. c #23)">
        <math xmlns="http://www.w3.org/1998/Math/MathML">
          <lambda>
            <bvar>
              <ci> CntP_Typk_RtnTL_SpcCYP_TypMRNA_CrtC </ci>
            </bvar>
            <bvar>
              <ci> CntS_NamCYP_TypMRNA_CrtC </ci>
            </bvar>
            <apply>
              <times/>
              <ci> CntP_Typk_RtnTL_SpcCYP_TypMRNA_CrtC </ci>
              <ci> CntS_NamCYP_TypMRNA_CrtC </ci>
            </apply>
          </lambda>
        </math>
      </functionDefinition>
      <functionDefinition id="function_93" name="function_4_CYP_XNRTD_n formation (rev. n #19)">
        <math xmlns="http://www.w3.org/1998/Math/MathML">
          <lambda>
            <bvar>
              <ci> CntP_TypH_RtnAS_SpcXNRT_TypP_CrtN_RntCYP_TypDRE_CrtN </ci>
            </bvar>
            <bvar>
              <ci> CntP_Typk_RtnAS_SpcXNRT_TypP_CrtN_RntCYP_TypDRE_CrtN </ci>
            </bvar>
            <bvar>
              <ci> CntP_Typk_RtnDS_SpcCYP_TypXNRTD_CrtN </ci>
            </bvar>
            <bvar>
              <ci> CntS_NamCYP_TypDRE_CrtN </ci>
            </bvar>
            <bvar>
              <ci> CntS_NamCYP_TypXNRTD_CrtN </ci>
            </bvar>
            <bvar>
              <ci> CntS_NamXNRT_TypP_CrtN </ci>
            </bvar>
            <apply>
              <minus/>
              <apply>
                <times/>
                <ci> CntP_Typk_RtnAS_SpcXNRT_TypP_CrtN_RntCYP_TypDRE_CrtN </ci>
                <ci> CntS_NamCYP_TypDRE_CrtN </ci>
                <apply>
                  <power/>
                  <ci> CntS_NamXNRT_TypP_CrtN </ci>
                  <ci> CntP_TypH_RtnAS_SpcXNRT_TypP_CrtN_RntCYP_TypDRE_CrtN </ci>
                </apply>
              </apply>
              <apply>
                <times/>
                <ci> CntP_Typk_RtnDS_SpcCYP_TypXNRTD_CrtN </ci>
                <ci> CntS_NamCYP_TypXNRTD_CrtN </ci>
              </apply>
            </apply>
          </lambda>
        </math>
      </functionDefinition>
      <functionDefinition id="function_94" name="function_4_GCL_c degradation (irrev. c #53)">
        <math xmlns="http://www.w3.org/1998/Math/MathML">
          <lambda>
            <bvar>
              <ci> CntP_Typk_RtnD_SpcGCL_TypP_CrtC </ci>
            </bvar>
            <bvar>
              <ci> CntS_NamGCL_TypP_CrtC </ci>
            </bvar>
            <apply>
              <times/>
              <ci> CntP_Typk_RtnD_SpcGCL_TypP_CrtC </ci>
              <ci> CntS_NamGCL_TypP_CrtC </ci>
            </apply>
          </lambda>
        </math>
      </functionDefinition>
      <functionDefinition id="function_95" name="function_4_GCLC_c degradation (irrev. c #45)">
        <math xmlns="http://www.w3.org/1998/Math/MathML">
          <lambda>
            <bvar>
              <ci> CntP_Typk_RtnD_SpcGCLC_TypP_CrtC </ci>
            </bvar>
            <bvar>
              <ci> CntS_NamGCLC_TypP_CrtC </ci>
            </bvar>
            <apply>
              <times/>
              <ci> CntP_Typk_RtnD_SpcGCLC_TypP_CrtC </ci>
              <ci> CntS_NamGCLC_TypP_CrtC </ci>
            </apply>
          </lambda>
        </math>
      </functionDefinition>
      <functionDefinition id="function_96" name="function_4_GCLC_gene,a_n transcription (irrev. n #42)">
        <math xmlns="http://www.w3.org/1998/Math/MathML">
          <lambda>
            <bvar>
              <ci> CntC_CrtC </ci>
            </bvar>
            <bvar>
              <ci> CntC_CrtN </ci>
            </bvar>
            <bvar>
              <ci> CntP_Typk_RtnTS_SpcGCLC_TypG_ActA_CrtN </ci>
            </bvar>
            <bvar>
              <ci> CntS_NamGCLC_TypG_ActA_CrtN </ci>
            </bvar>
            <apply>
              <divide/>
              <apply>
                <times/>
                <ci> CntP_Typk_RtnTS_SpcGCLC_TypG_ActA_CrtN </ci>
                <ci> CntS_NamGCLC_TypG_ActA_CrtN </ci>
                <apply>
                  <divide/>
                  <cn> 1 </cn>
                  <cn> 3 </cn>
                </apply>
                <ci> CntC_CrtN </ci>
              </apply>
              <ci> CntC_CrtC </ci>
            </apply>
          </lambda>
        </math>
      </functionDefinition>
      <functionDefinition id="function_97" name="function_4_GCLC_gene,i_n activation (rev. n #41)">
        <math xmlns="http://www.w3.org/1998/Math/MathML">
          <lambda>
            <bvar>
              <ci> CntP_Typk_RtnA_SpcGCLC_TypG_ActI_CrtN_RntGCLC_TypNMA_CrtN </ci>
            </bvar>
            <bvar>
              <ci> CntP_Typk_RtnA_VerB_SpcGCLC_TypG_ActI_CrtN </ci>
            </bvar>
            <bvar>
              <ci> CntP_Typk_RtnI_SpcGCLC_TypG_ActA_CrtN </ci>
            </bvar>
            <bvar>
              <ci> CntS_NamGCLC_TypG_ActA_CrtN </ci>
            </bvar>
            <bvar>
              <ci> CntS_NamGCLC_TypG_ActI_CrtN </ci>
            </bvar>
            <bvar>
              <ci> CntS_NamGCLC_TypNMA_CrtN </ci>
            </bvar>
            <apply>
              <minus/>
              <apply>
                <plus/>
                <apply>
                  <times/>
                  <ci> CntP_Typk_RtnA_VerB_SpcGCLC_TypG_ActI_CrtN </ci>
                  <ci> CntS_NamGCLC_TypG_ActI_CrtN </ci>
                </apply>
                <apply>
                  <times/>
                  <ci> CntP_Typk_RtnA_SpcGCLC_TypG_ActI_CrtN_RntGCLC_TypNMA_CrtN </ci>
                  <ci> CntS_NamGCLC_TypG_ActI_CrtN </ci>
                  <ci> CntS_NamGCLC_TypNMA_CrtN </ci>
                </apply>
              </apply>
              <apply>
                <times/>
                <ci> CntP_Typk_RtnI_SpcGCLC_TypG_ActA_CrtN </ci>
                <ci> CntS_NamGCLC_TypG_ActA_CrtN </ci>
              </apply>
            </apply>
          </lambda>
        </math>
      </functionDefinition>
      <functionDefinition id="function_98" name="function_4_GCLC_mRNA_c degradation (irrev. c #43)">
        <math xmlns="http://www.w3.org/1998/Math/MathML">
          <lambda>
            <bvar>
              <ci> CntP_Typk_RtnD_SpcGCLC_TypMRNA_CrtC </ci>
            </bvar>
            <bvar>
              <ci> CntS_NamGCLC_TypMRNA_CrtC </ci>
            </bvar>
            <apply>
              <times/>
              <ci> CntP_Typk_RtnD_SpcGCLC_TypMRNA_CrtC </ci>
              <ci> CntS_NamGCLC_TypMRNA_CrtC </ci>
            </apply>
          </lambda>
        </math>
      </functionDefinition>
      <functionDefinition id="function_99" name="function_4_GCLC_mRNA_c translation (irrev. c #44)">
        <math xmlns="http://www.w3.org/1998/Math/MathML">
          <lambda>
            <bvar>
              <ci> CntP_Typk_RtnTL_SpcGCLC_TypMRNA_CrtC </ci>
            </bvar>
            <bvar>
              <ci> CntS_NamGCLC_TypMRNA_CrtC </ci>
            </bvar>
            <apply>
              <times/>
              <ci> CntP_Typk_RtnTL_SpcGCLC_TypMRNA_CrtC </ci>
              <ci> CntS_NamGCLC_TypMRNA_CrtC </ci>
            </apply>
          </lambda>
        </math>
      </functionDefinition>
      <functionDefinition id="function_100" name="function_4_GCLC_NMA_n formation (rev. n #40)">
        <math xmlns="http://www.w3.org/1998/Math/MathML">
          <lambda>
            <bvar>
              <ci> CntP_TypH_RtnAS_SpcNrf2_Maf_TypP_CrtN_RntGCLC_TypARE_CrtN </ci>
            </bvar>
            <bvar>
              <ci> CntP_Typk_RtnAS_SpcNrf2_Maf_TypP_CrtN_RntGCLC_TypARE_CrtN </ci>
            </bvar>
            <bvar>
              <ci> CntP_Typk_RtnDS_SpcGCLC_TypNMA_CrtN </ci>
            </bvar>
            <bvar>
              <ci> CntS_NamGCLC_TypARE_CrtN </ci>
            </bvar>
            <bvar>
              <ci> CntS_NamGCLC_TypNMA_CrtN </ci>
            </bvar>
            <bvar>
              <ci> CntS_NamNrf2_Maf_TypP_CrtN </ci>
            </bvar>
            <apply>
              <minus/>
              <apply>
                <times/>
                <ci> CntP_Typk_RtnAS_SpcNrf2_Maf_TypP_CrtN_RntGCLC_TypARE_CrtN </ci>
                <ci> CntS_NamGCLC_TypARE_CrtN </ci>
                <apply>
                  <power/>
                  <ci> CntS_NamNrf2_Maf_TypP_CrtN </ci>
                  <ci> CntP_TypH_RtnAS_SpcNrf2_Maf_TypP_CrtN_RntGCLC_TypARE_CrtN </ci>
                </apply>
              </apply>
              <apply>
                <times/>
                <ci> CntP_Typk_RtnDS_SpcGCLC_TypNMA_CrtN </ci>
                <ci> CntS_NamGCLC_TypNMA_CrtN </ci>
              </apply>
            </apply>
          </lambda>
        </math>
      </functionDefinition>
      <functionDefinition id="function_101" name="function_4_GCLM_c degradation (irrev. c #51)">
        <math xmlns="http://www.w3.org/1998/Math/MathML">
          <lambda>
            <bvar>
              <ci> CntP_Typk_RtnD_SpcGCLM_TypP_CrtC </ci>
            </bvar>
            <bvar>
              <ci> CntS_NamGCLM_TypP_CrtC </ci>
            </bvar>
            <apply>
              <times/>
              <ci> CntP_Typk_RtnD_SpcGCLM_TypP_CrtC </ci>
              <ci> CntS_NamGCLM_TypP_CrtC </ci>
            </apply>
          </lambda>
        </math>
      </functionDefinition>
      <functionDefinition id="function_102" name="function_4_GCLM_gene,a_n transcription (irrev. n #48)">
        <math xmlns="http://www.w3.org/1998/Math/MathML">
          <lambda>
            <bvar>
              <ci> CntC_CrtC </ci>
            </bvar>
            <bvar>
              <ci> CntC_CrtN </ci>
            </bvar>
            <bvar>
              <ci> CntP_Typk_RtnTS_SpcGCLM_TypG_ActA_CrtN </ci>
            </bvar>
            <bvar>
              <ci> CntS_NamGCLM_TypG_ActA_CrtN </ci>
            </bvar>
            <apply>
              <divide/>
              <apply>
                <times/>
                <ci> CntP_Typk_RtnTS_SpcGCLM_TypG_ActA_CrtN </ci>
                <ci> CntS_NamGCLM_TypG_ActA_CrtN </ci>
                <apply>
                  <divide/>
                  <cn> 1 </cn>
                  <cn> 3 </cn>
                </apply>
                <ci> CntC_CrtN </ci>
              </apply>
              <ci> CntC_CrtC </ci>
            </apply>
          </lambda>
        </math>
      </functionDefinition>
      <functionDefinition id="function_103" name="function_4_GCLM_gene,i_n activation (rev. n #47)">
        <math xmlns="http://www.w3.org/1998/Math/MathML">
          <lambda>
            <bvar>
              <ci> CntP_Typk_RtnA_SpcGCLM_TypG_ActI_CrtN_RntGCLM_TypNMA_CrtN </ci>
            </bvar>
            <bvar>
              <ci> CntP_Typk_RtnA_VerB_SpcGCLM_TypG_ActI_CrtN </ci>
            </bvar>
            <bvar>
              <ci> CntP_Typk_RtnI_SpcGCLM_TypG_ActA_CrtN </ci>
            </bvar>
            <bvar>
              <ci> CntS_NamGCLM_TypG_ActA_CrtN </ci>
            </bvar>
            <bvar>
              <ci> CntS_NamGCLM_TypG_ActI_CrtN </ci>
            </bvar>
            <bvar>
              <ci> CntS_NamGCLM_TypNMA_CrtN </ci>
            </bvar>
            <apply>
              <minus/>
              <apply>
                <plus/>
                <apply>
                  <times/>
                  <ci> CntP_Typk_RtnA_VerB_SpcGCLM_TypG_ActI_CrtN </ci>
                  <ci> CntS_NamGCLM_TypG_ActI_CrtN </ci>
                </apply>
                <apply>
                  <times/>
                  <ci> CntP_Typk_RtnA_SpcGCLM_TypG_ActI_CrtN_RntGCLM_TypNMA_CrtN </ci>
                  <ci> CntS_NamGCLM_TypG_ActI_CrtN </ci>
                  <ci> CntS_NamGCLM_TypNMA_CrtN </ci>
                </apply>
              </apply>
              <apply>
                <times/>
                <ci> CntP_Typk_RtnI_SpcGCLM_TypG_ActA_CrtN </ci>
                <ci> CntS_NamGCLM_TypG_ActA_CrtN </ci>
              </apply>
            </apply>
          </lambda>
        </math>
      </functionDefinition>
      <functionDefinition id="function_104" name="function_4_GCLM_mRNA_c degradation (irrev. c #49)">
        <math xmlns="http://www.w3.org/1998/Math/MathML">
          <lambda>
            <bvar>
              <ci> CntP_Typk_RtnD_SpcGCLM_TypMRNA_CrtC </ci>
            </bvar>
            <bvar>
              <ci> CntS_NamGCLM_TypMRNA_CrtC </ci>
            </bvar>
            <apply>
              <times/>
              <ci> CntP_Typk_RtnD_SpcGCLM_TypMRNA_CrtC </ci>
              <ci> CntS_NamGCLM_TypMRNA_CrtC </ci>
            </apply>
          </lambda>
        </math>
      </functionDefinition>
      <functionDefinition id="function_105" name="function_4_GCLM_mRNA_c translation (irrev. c #50)">
        <math xmlns="http://www.w3.org/1998/Math/MathML">
          <lambda>
            <bvar>
              <ci> CntP_Typk_RtnTL_SpcGCLM_TypMRNA_CrtC </ci>
            </bvar>
            <bvar>
              <ci> CntS_NamGCLM_TypMRNA_CrtC </ci>
            </bvar>
            <apply>
              <times/>
              <ci> CntP_Typk_RtnTL_SpcGCLM_TypMRNA_CrtC </ci>
              <ci> CntS_NamGCLM_TypMRNA_CrtC </ci>
            </apply>
          </lambda>
        </math>
      </functionDefinition>
      <functionDefinition id="function_106" name="function_4_GCLM_NMA_n formation (rev. n #46)">
        <math xmlns="http://www.w3.org/1998/Math/MathML">
          <lambda>
            <bvar>
              <ci> CntP_TypH_RtnAS_SpcNrf2_Maf_TypP_CrtN_RntGCLM_TypARE_CrtN </ci>
            </bvar>
            <bvar>
              <ci> CntP_Typk_RtnAS_SpcNrf2_Maf_TypP_CrtN_RntGCLM_TypARE_CrtN </ci>
            </bvar>
            <bvar>
              <ci> CntP_Typk_RtnDS_SpcGCLM_TypNMA_CrtN </ci>
            </bvar>
            <bvar>
              <ci> CntS_NamGCLM_TypARE_CrtN </ci>
            </bvar>
            <bvar>
              <ci> CntS_NamGCLM_TypNMA_CrtN </ci>
            </bvar>
            <bvar>
              <ci> CntS_NamNrf2_Maf_TypP_CrtN </ci>
            </bvar>
            <apply>
              <minus/>
              <apply>
                <times/>
                <ci> CntP_Typk_RtnAS_SpcNrf2_Maf_TypP_CrtN_RntGCLM_TypARE_CrtN </ci>
                <ci> CntS_NamGCLM_TypARE_CrtN </ci>
                <apply>
                  <power/>
                  <ci> CntS_NamNrf2_Maf_TypP_CrtN </ci>
                  <ci> CntP_TypH_RtnAS_SpcNrf2_Maf_TypP_CrtN_RntGCLM_TypARE_CrtN </ci>
                </apply>
              </apply>
              <apply>
                <times/>
                <ci> CntP_Typk_RtnDS_SpcGCLM_TypNMA_CrtN </ci>
                <ci> CntS_NamGCLM_TypNMA_CrtN </ci>
              </apply>
            </apply>
          </lambda>
        </math>
      </functionDefinition>
      <functionDefinition id="function_107" name="function_4_GS,m_c degradation (irrev. c #37)">
        <math xmlns="http://www.w3.org/1998/Math/MathML">
          <lambda>
            <bvar>
              <ci> CntP_Typk_RtnD_SpcGS_TypP_PolM_CrtC </ci>
            </bvar>
            <bvar>
              <ci> CntS_NamGS_TypP_PolM_CrtC </ci>
            </bvar>
            <apply>
              <times/>
              <ci> CntP_Typk_RtnD_SpcGS_TypP_PolM_CrtC </ci>
              <ci> CntS_NamGS_TypP_PolM_CrtC </ci>
            </apply>
          </lambda>
        </math>
      </functionDefinition>
      <functionDefinition id="function_108" name="function_4_GS_c degradation (irrev. c #39)">
        <math xmlns="http://www.w3.org/1998/Math/MathML">
          <lambda>
            <bvar>
              <ci> CntP_Typk_RtnD_SpcGS_TypP_CrtC </ci>
            </bvar>
            <bvar>
              <ci> CntS_NamGS_TypP_CrtC </ci>
            </bvar>
            <apply>
              <times/>
              <ci> CntP_Typk_RtnD_SpcGS_TypP_CrtC </ci>
              <ci> CntS_NamGS_TypP_CrtC </ci>
            </apply>
          </lambda>
        </math>
      </functionDefinition>
      <functionDefinition id="function_109" name="function_4_GS_gene,a_n transcription (irrev. n #34)">
        <math xmlns="http://www.w3.org/1998/Math/MathML">
          <lambda>
            <bvar>
              <ci> CntC_CrtC </ci>
            </bvar>
            <bvar>
              <ci> CntC_CrtN </ci>
            </bvar>
            <bvar>
              <ci> CntP_Typk_RtnTS_SpcGS_TypG_ActA_CrtN </ci>
            </bvar>
            <bvar>
              <ci> CntS_NamGS_TypG_ActA_CrtN </ci>
            </bvar>
            <apply>
              <divide/>
              <apply>
                <times/>
                <ci> CntP_Typk_RtnTS_SpcGS_TypG_ActA_CrtN </ci>
                <ci> CntS_NamGS_TypG_ActA_CrtN </ci>
                <apply>
                  <divide/>
                  <cn> 1 </cn>
                  <cn> 3 </cn>
                </apply>
                <ci> CntC_CrtN </ci>
              </apply>
              <ci> CntC_CrtC </ci>
            </apply>
          </lambda>
        </math>
      </functionDefinition>
      <functionDefinition id="function_110" name="function_4_GS_gene,i_n activation (rev. n #33)">
        <math xmlns="http://www.w3.org/1998/Math/MathML">
          <lambda>
            <bvar>
              <ci> CntP_Typk_RtnA_SpcGS_TypG_ActI_CrtN_RntGS_TypNMA_CrtN </ci>
            </bvar>
            <bvar>
              <ci> CntP_Typk_RtnA_VerB_SpcGS_TypG_ActI_CrtN </ci>
            </bvar>
            <bvar>
              <ci> CntP_Typk_RtnI_SpcGS_TypG_ActA_CrtN </ci>
            </bvar>
            <bvar>
              <ci> CntS_NamGS_TypG_ActA_CrtN </ci>
            </bvar>
            <bvar>
              <ci> CntS_NamGS_TypG_ActI_CrtN </ci>
            </bvar>
            <bvar>
              <ci> CntS_NamGS_TypNMA_CrtN </ci>
            </bvar>
            <apply>
              <minus/>
              <apply>
                <plus/>
                <apply>
                  <times/>
                  <ci> CntP_Typk_RtnA_VerB_SpcGS_TypG_ActI_CrtN </ci>
                  <ci> CntS_NamGS_TypG_ActI_CrtN </ci>
                </apply>
                <apply>
                  <times/>
                  <ci> CntP_Typk_RtnA_SpcGS_TypG_ActI_CrtN_RntGS_TypNMA_CrtN </ci>
                  <ci> CntS_NamGS_TypG_ActI_CrtN </ci>
                  <ci> CntS_NamGS_TypNMA_CrtN </ci>
                </apply>
              </apply>
              <apply>
                <times/>
                <ci> CntP_Typk_RtnI_SpcGS_TypG_ActA_CrtN </ci>
                <ci> CntS_NamGS_TypG_ActA_CrtN </ci>
              </apply>
            </apply>
          </lambda>
        </math>
      </functionDefinition>
      <functionDefinition id="function_111" name="function_4_GS_mRNA_c degradation (irrev. c #35)">
        <math xmlns="http://www.w3.org/1998/Math/MathML">
          <lambda>
            <bvar>
              <ci> CntP_Typk_RtnD_SpcGS_TypMRNA_CrtC </ci>
            </bvar>
            <bvar>
              <ci> CntS_NamGS_TypMRNA_CrtC </ci>
            </bvar>
            <apply>
              <times/>
              <ci> CntP_Typk_RtnD_SpcGS_TypMRNA_CrtC </ci>
              <ci> CntS_NamGS_TypMRNA_CrtC </ci>
            </apply>
          </lambda>
        </math>
      </functionDefinition>
      <functionDefinition id="function_112" name="function_4_GS_mRNA_c translation (irrev. c #36)">
        <math xmlns="http://www.w3.org/1998/Math/MathML">
          <lambda>
            <bvar>
              <ci> CntP_Typk_RtnTL_SpcGS_TypMRNA_CrtC </ci>
            </bvar>
            <bvar>
              <ci> CntS_NamGS_TypMRNA_CrtC </ci>
            </bvar>
            <apply>
              <times/>
              <ci> CntP_Typk_RtnTL_SpcGS_TypMRNA_CrtC </ci>
              <ci> CntS_NamGS_TypMRNA_CrtC </ci>
            </apply>
          </lambda>
        </math>
      </functionDefinition>
      <functionDefinition id="function_113" name="function_4_GS_NMA_n formation (rev. n #32)">
        <math xmlns="http://www.w3.org/1998/Math/MathML">
          <lambda>
            <bvar>
              <ci> CntP_TypH_RtnAS_SpcNrf2_Maf_TypP_CrtN_RntGS_TypARE_CrtN </ci>
            </bvar>
            <bvar>
              <ci> CntP_Typk_RtnAS_SpcNrf2_Maf_TypP_CrtN_RntGS_TypARE_CrtN </ci>
            </bvar>
            <bvar>
              <ci> CntP_Typk_RtnDS_SpcGS_TypNMA_CrtN </ci>
            </bvar>
            <bvar>
              <ci> CntS_NamGS_TypARE_CrtN </ci>
            </bvar>
            <bvar>
              <ci> CntS_NamGS_TypNMA_CrtN </ci>
            </bvar>
            <bvar>
              <ci> CntS_NamNrf2_Maf_TypP_CrtN </ci>
            </bvar>
            <apply>
              <minus/>
              <apply>
                <times/>
                <ci> CntP_Typk_RtnAS_SpcNrf2_Maf_TypP_CrtN_RntGS_TypARE_CrtN </ci>
                <ci> CntS_NamGS_TypARE_CrtN </ci>
                <apply>
                  <power/>
                  <ci> CntS_NamNrf2_Maf_TypP_CrtN </ci>
                  <ci> CntP_TypH_RtnAS_SpcNrf2_Maf_TypP_CrtN_RntGS_TypARE_CrtN </ci>
                </apply>
              </apply>
              <apply>
                <times/>
                <ci> CntP_Typk_RtnDS_SpcGS_TypNMA_CrtN </ci>
                <ci> CntS_NamGS_TypNMA_CrtN </ci>
              </apply>
            </apply>
          </lambda>
        </math>
      </functionDefinition>
      <functionDefinition id="function_114" name="function_4_GSH_c degradation (irrev. c #74)">
        <math xmlns="http://www.w3.org/1998/Math/MathML">
          <lambda>
            <bvar>
              <ci> CntP_TypKm_RtnCS_SpcGSH_TypS_CrtC </ci>
            </bvar>
            <bvar>
              <ci> CntP_Typv_RtnCS_SpcGSH_TypS_CrtC </ci>
            </bvar>
            <bvar>
              <ci> CntS_NamGSH_TypS_CrtC </ci>
            </bvar>
            <apply>
              <divide/>
              <apply>
                <times/>
                <ci> CntP_Typv_RtnCS_SpcGSH_TypS_CrtC </ci>
                <ci> CntS_NamGSH_TypS_CrtC </ci>
              </apply>
              <apply>
                <plus/>
                <ci> CntP_TypKm_RtnCS_SpcGSH_TypS_CrtC </ci>
                <ci> CntS_NamGSH_TypS_CrtC </ci>
              </apply>
            </apply>
          </lambda>
        </math>
      </functionDefinition>
      <functionDefinition id="function_116" name="function_4_GST,m_c degradation (irrev. c #60)">
        <math xmlns="http://www.w3.org/1998/Math/MathML">
          <lambda>
            <bvar>
              <ci> CntP_Typk_RtnD_SpcGST_TypP_PolM_CrtC </ci>
            </bvar>
            <bvar>
              <ci> CntS_NamGST_TypP_PolM_CrtC </ci>
            </bvar>
            <apply>
              <times/>
              <ci> CntP_Typk_RtnD_SpcGST_TypP_PolM_CrtC </ci>
              <ci> CntS_NamGST_TypP_PolM_CrtC </ci>
            </apply>
          </lambda>
        </math>
      </functionDefinition>
      <functionDefinition id="function_115" name="function_4_GSH_c synthesis (irrev. c #73)">
        <math xmlns="http://www.w3.org/1998/Math/MathML">
          <lambda>
            <bvar>
              <ci> CntP_TypKm_RtnS_Ind1_SpcrGC_TypS_CrtC_EnzGS_TypP_CrtC </ci>
            </bvar>
            <bvar>
              <ci> CntP_TypKm_RtnS_Ind2_SpcrGC_TypS_CrtC_EnzGS_TypP_CrtC </ci>
            </bvar>
            <bvar>
              <ci> CntP_TypKm_RtnS_SpcATP_TypS_CrtC_EnzGS_TypP_CrtC </ci>
            </bvar>
            <bvar>
              <ci> CntP_TypKm_RtnS_SpcGly_TypS_CrtC_EnzGS_TypP_CrtC </ci>
            </bvar>
            <bvar>
              <ci> CntP_Typk_RtnS_SpcGS_TypP_CrtC </ci>
            </bvar>
            <bvar>
              <ci> CntS_NamATP_TypS_CrtC </ci>
            </bvar>
            <bvar>
              <ci> CntS_NamGS_TypP_CrtC </ci>
            </bvar>
            <bvar>
              <ci> CntS_NamGly_TypS_CrtC </ci>
            </bvar>
            <bvar>
              <ci> CntS_NamrGC_TypS_CrtC </ci>
            </bvar>
            <apply>
              <times/>
              <ci> CntP_Typk_RtnS_SpcGS_TypP_CrtC </ci>
              <ci> CntS_NamGS_TypP_CrtC </ci>
              <apply>
                <divide/>
                <apply>
                  <plus/>
                  <apply>
                    <divide/>
                    <ci> CntS_NamrGC_TypS_CrtC </ci>
                    <ci> CntP_TypKm_RtnS_Ind1_SpcrGC_TypS_CrtC_EnzGS_TypP_CrtC </ci>
                  </apply>
                  <apply>
                    <divide/>
                    <apply>
                      <power/>
                      <ci> CntS_NamrGC_TypS_CrtC </ci>
                      <cn> 2 </cn>
                    </apply>
                    <apply>
                      <times/>
                      <ci> CntP_TypKm_RtnS_Ind1_SpcrGC_TypS_CrtC_EnzGS_TypP_CrtC </ci>
                      <ci> CntP_TypKm_RtnS_Ind2_SpcrGC_TypS_CrtC_EnzGS_TypP_CrtC </ci>
                    </apply>
                  </apply>
                </apply>
                <apply>
                  <plus/>
                  <cn> 1 </cn>
                  <apply>
                    <divide/>
                    <apply>
                      <times/>
                      <cn> 2 </cn>
                      <ci> CntS_NamrGC_TypS_CrtC </ci>
                    </apply>
                    <ci> CntP_TypKm_RtnS_Ind1_SpcrGC_TypS_CrtC_EnzGS_TypP_CrtC </ci>
                  </apply>
                  <apply>
                    <divide/>
                    <apply>
                      <power/>
                      <ci> CntS_NamrGC_TypS_CrtC </ci>
                      <cn> 2 </cn>
                    </apply>
                    <apply>
                      <times/>
                      <ci> CntP_TypKm_RtnS_Ind1_SpcrGC_TypS_CrtC_EnzGS_TypP_CrtC </ci>
                      <ci> CntP_TypKm_RtnS_Ind2_SpcrGC_TypS_CrtC_EnzGS_TypP_CrtC </ci>
                    </apply>
                  </apply>
                </apply>
              </apply>
              <apply>
                <divide/>
                <ci> CntS_NamGly_TypS_CrtC </ci>
                <apply>
                  <plus/>
                  <ci> CntP_TypKm_RtnS_SpcGly_TypS_CrtC_EnzGS_TypP_CrtC </ci>
                  <ci> CntS_NamGly_TypS_CrtC </ci>
                </apply>
              </apply>
              <apply>
                <divide/>
                <ci> CntS_NamATP_TypS_CrtC </ci>
                <apply>
                  <plus/>
                  <ci> CntP_TypKm_RtnS_SpcATP_TypS_CrtC_EnzGS_TypP_CrtC </ci>
                  <ci> CntS_NamATP_TypS_CrtC </ci>
                </apply>
              </apply>
            </apply>
          </lambda>
        </math>
      </functionDefinition>
      <functionDefinition id="function_117" name="function_4_GST_c degradation (irrev. c #62)">
        <math xmlns="http://www.w3.org/1998/Math/MathML">
          <lambda>
            <bvar>
              <ci> CntP_Typk_RtnD_SpcGST_TypP_CrtC </ci>
            </bvar>
            <bvar>
              <ci> CntS_NamGST_TypP_CrtC </ci>
            </bvar>
            <apply>
              <times/>
              <ci> CntP_Typk_RtnD_SpcGST_TypP_CrtC </ci>
              <ci> CntS_NamGST_TypP_CrtC </ci>
            </apply>
          </lambda>
        </math>
      </functionDefinition>
      <functionDefinition id="function_118" name="function_4_GST_gene,a_n transcription (irrev. n #57)">
        <math xmlns="http://www.w3.org/1998/Math/MathML">
          <lambda>
            <bvar>
              <ci> CntC_CrtC </ci>
            </bvar>
            <bvar>
              <ci> CntC_CrtN </ci>
            </bvar>
            <bvar>
              <ci> CntP_Typk_RtnTS_SpcGST_TypG_ActA_CrtN </ci>
            </bvar>
            <bvar>
              <ci> CntS_NamGST_TypG_ActA_CrtN </ci>
            </bvar>
            <apply>
              <divide/>
              <apply>
                <times/>
                <ci> CntP_Typk_RtnTS_SpcGST_TypG_ActA_CrtN </ci>
                <ci> CntS_NamGST_TypG_ActA_CrtN </ci>
                <apply>
                  <divide/>
                  <cn> 1 </cn>
                  <cn> 3 </cn>
                </apply>
                <ci> CntC_CrtN </ci>
              </apply>
              <ci> CntC_CrtC </ci>
            </apply>
          </lambda>
        </math>
      </functionDefinition>
      <functionDefinition id="function_120" name="function_4_GST_mRNA_c degradation (irrev. c #58)">
        <math xmlns="http://www.w3.org/1998/Math/MathML">
          <lambda>
            <bvar>
              <ci> CntP_Typk_RtnD_SpcGST_TypMRNA_CrtC </ci>
            </bvar>
            <bvar>
              <ci> CntS_NamGST_TypMRNA_CrtC </ci>
            </bvar>
            <apply>
              <times/>
              <ci> CntP_Typk_RtnD_SpcGST_TypMRNA_CrtC </ci>
              <ci> CntS_NamGST_TypMRNA_CrtC </ci>
            </apply>
          </lambda>
        </math>
      </functionDefinition>
      <functionDefinition id="function_119" name="function_4_GST_gene,i_n activation (rev. n #56)">
        <math xmlns="http://www.w3.org/1998/Math/MathML">
          <lambda>
            <bvar>
              <ci> CntP_Typk_RtnA_SpcGST_TypG_ActI_CrtN_RntGST_TypNMA_CrtN </ci>
            </bvar>
            <bvar>
              <ci> CntP_Typk_RtnA_SpcGST_TypG_ActI_CrtN_RntGST_TypXNRTD_CrtN </ci>
            </bvar>
            <bvar>
              <ci> CntP_Typk_RtnA_VerB_SpcGST_TypG_ActI_CrtN </ci>
            </bvar>
            <bvar>
              <ci> CntP_Typk_RtnI_SpcGST_TypG_ActA_CrtN </ci>
            </bvar>
            <bvar>
              <ci> CntS_NamGST_TypG_ActA_CrtN </ci>
            </bvar>
            <bvar>
              <ci> CntS_NamGST_TypG_ActI_CrtN </ci>
            </bvar>
            <bvar>
              <ci> CntS_NamGST_TypNMA_CrtN </ci>
            </bvar>
            <bvar>
              <ci> CntS_NamGST_TypXNRTD_CrtN </ci>
            </bvar>
            <apply>
              <minus/>
              <apply>
                <plus/>
                <apply>
                  <times/>
                  <ci> CntP_Typk_RtnA_VerB_SpcGST_TypG_ActI_CrtN </ci>
                  <ci> CntS_NamGST_TypG_ActI_CrtN </ci>
                </apply>
                <apply>
                  <times/>
                  <ci> CntP_Typk_RtnA_SpcGST_TypG_ActI_CrtN_RntGST_TypNMA_CrtN </ci>
                  <ci> CntS_NamGST_TypG_ActI_CrtN </ci>
                  <ci> CntS_NamGST_TypNMA_CrtN </ci>
                </apply>
                <apply>
                  <times/>
                  <ci> CntP_Typk_RtnA_SpcGST_TypG_ActI_CrtN_RntGST_TypXNRTD_CrtN </ci>
                  <ci> CntS_NamGST_TypG_ActI_CrtN </ci>
                  <ci> CntS_NamGST_TypXNRTD_CrtN </ci>
                </apply>
              </apply>
              <apply>
                <times/>
                <ci> CntP_Typk_RtnI_SpcGST_TypG_ActA_CrtN </ci>
                <ci> CntS_NamGST_TypG_ActA_CrtN </ci>
              </apply>
            </apply>
          </lambda>
        </math>
      </functionDefinition>
      <functionDefinition id="function_121" name="function_4_GST_mRNA_c translation (irrev. c #59)">
        <math xmlns="http://www.w3.org/1998/Math/MathML">
          <lambda>
            <bvar>
              <ci> CntP_Typk_RtnTL_SpcGST_TypMRNA_CrtC </ci>
            </bvar>
            <bvar>
              <ci> CntS_NamGST_TypMRNA_CrtC </ci>
            </bvar>
            <apply>
              <times/>
              <ci> CntP_Typk_RtnTL_SpcGST_TypMRNA_CrtC </ci>
              <ci> CntS_NamGST_TypMRNA_CrtC </ci>
            </apply>
          </lambda>
        </math>
      </functionDefinition>
      <functionDefinition id="function_122" name="function_4_GST_NMA_n formation (rev. n #54)">
        <math xmlns="http://www.w3.org/1998/Math/MathML">
          <lambda>
            <bvar>
              <ci> CntP_TypH_RtnAS_SpcNrf2_Maf_TypP_CrtN_RntGST_TypARE_CrtN </ci>
            </bvar>
            <bvar>
              <ci> CntP_Typk_RtnAS_SpcNrf2_Maf_TypP_CrtN_RntGST_TypARE_CrtN </ci>
            </bvar>
            <bvar>
              <ci> CntP_Typk_RtnDS_SpcGST_TypNMA_CrtN </ci>
            </bvar>
            <bvar>
              <ci> CntS_NamGST_TypARE_CrtN </ci>
            </bvar>
            <bvar>
              <ci> CntS_NamGST_TypNMA_CrtN </ci>
            </bvar>
            <bvar>
              <ci> CntS_NamNrf2_Maf_TypP_CrtN </ci>
            </bvar>
            <apply>
              <minus/>
              <apply>
                <times/>
                <ci> CntP_Typk_RtnAS_SpcNrf2_Maf_TypP_CrtN_RntGST_TypARE_CrtN </ci>
                <ci> CntS_NamGST_TypARE_CrtN </ci>
                <apply>
                  <power/>
                  <ci> CntS_NamNrf2_Maf_TypP_CrtN </ci>
                  <ci> CntP_TypH_RtnAS_SpcNrf2_Maf_TypP_CrtN_RntGST_TypARE_CrtN </ci>
                </apply>
              </apply>
              <apply>
                <times/>
                <ci> CntP_Typk_RtnDS_SpcGST_TypNMA_CrtN </ci>
                <ci> CntS_NamGST_TypNMA_CrtN </ci>
              </apply>
            </apply>
          </lambda>
        </math>
      </functionDefinition>
      <functionDefinition id="function_123" name="function_4_GST_XNRTD_n formation (rev. n #55)">
        <math xmlns="http://www.w3.org/1998/Math/MathML">
          <lambda>
            <bvar>
              <ci> CntP_TypH_RtnAS_SpcXNRT_TypP_CrtN_RntGST_TypDRE_CrtN </ci>
            </bvar>
            <bvar>
              <ci> CntP_Typk_RtnAS_SpcXNRT_TypP_CrtN_RntGST_TypDRE_CrtN </ci>
            </bvar>
            <bvar>
              <ci> CntP_Typk_RtnDS_SpcGST_TypXNRTD_CrtN </ci>
            </bvar>
            <bvar>
              <ci> CntS_NamGST_TypDRE_CrtN </ci>
            </bvar>
            <bvar>
              <ci> CntS_NamGST_TypXNRTD_CrtN </ci>
            </bvar>
            <bvar>
              <ci> CntS_NamXNRT_TypP_CrtN </ci>
            </bvar>
            <apply>
              <minus/>
              <apply>
                <times/>
                <ci> CntP_Typk_RtnAS_SpcXNRT_TypP_CrtN_RntGST_TypDRE_CrtN </ci>
                <ci> CntS_NamGST_TypDRE_CrtN </ci>
                <apply>
                  <power/>
                  <ci> CntS_NamXNRT_TypP_CrtN </ci>
                  <ci> CntP_TypH_RtnAS_SpcXNRT_TypP_CrtN_RntGST_TypDRE_CrtN </ci>
                </apply>
              </apply>
              <apply>
                <times/>
                <ci> CntP_Typk_RtnDS_SpcGST_TypXNRTD_CrtN </ci>
                <ci> CntS_NamGST_TypXNRTD_CrtN </ci>
              </apply>
            </apply>
          </lambda>
        </math>
      </functionDefinition>
      <functionDefinition id="function_124" name="function_4_Keap1,o_c reduction (irrev. c #10)">
        <math xmlns="http://www.w3.org/1998/Math/MathML">
          <lambda>
            <bvar>
              <ci> CntP_Typk_RtnRD_SpcKeap1_TypP_OxO_CrtC </ci>
            </bvar>
            <bvar>
              <ci> CntS_NamKeap1_TypP_OxO_CrtC </ci>
            </bvar>
            <apply>
              <times/>
              <ci> CntP_Typk_RtnRD_SpcKeap1_TypP_OxO_CrtC </ci>
              <ci> CntS_NamKeap1_TypP_OxO_CrtC </ci>
            </apply>
          </lambda>
        </math>
      </functionDefinition>
      <functionDefinition id="function_125" name="function_4_Keap1_c oxidation (irrev. c #10)">
        <math xmlns="http://www.w3.org/1998/Math/MathML">
          <lambda>
            <bvar>
              <ci> CntP_Typk_RtnOX_SpcKeap1_TypP_CrtC_RntX_TypS_VerP_CrtC </ci>
            </bvar>
            <bvar>
              <ci> CntP_Typk_RtnOX_VerB_SpcKeap1_TypP_CrtC </ci>
            </bvar>
            <bvar>
              <ci> CntS_NamKeap1_TypP_CrtC </ci>
            </bvar>
            <bvar>
              <ci> CntS_NamX_TypS_VerPB_CrtC </ci>
            </bvar>
            <bvar>
              <ci> CntS_NamX_TypS_VerP_CrtC </ci>
            </bvar>
            <apply>
              <times/>
              <ci> CntS_NamKeap1_TypP_CrtC </ci>
              <apply>
                <plus/>
                <ci> CntP_Typk_RtnOX_VerB_SpcKeap1_TypP_CrtC </ci>
                <apply>
                  <times/>
                  <apply>
                    <plus/>
                    <ci> CntS_NamX_TypS_VerP_CrtC </ci>
                    <ci> CntS_NamX_TypS_VerPB_CrtC </ci>
                  </apply>
                  <ci> CntP_Typk_RtnOX_SpcKeap1_TypP_CrtC_RntX_TypS_VerP_CrtC </ci>
                </apply>
              </apply>
            </apply>
          </lambda>
        </math>
      </functionDefinition>
      <functionDefinition id="function_126" name="function_4_Nrf2:Keap1,o_c degradation (irrev. c #13)">
        <math xmlns="http://www.w3.org/1998/Math/MathML">
          <lambda>
            <bvar>
              <ci> CntP_Typk_RtnD_SpcNrf2_Keap1_TypP_OxO_CrtC </ci>
            </bvar>
            <bvar>
              <ci> CntS_NamNrf2_Keap1_TypP_OxO_CrtC </ci>
            </bvar>
            <apply>
              <times/>
              <ci> CntP_Typk_RtnD_SpcNrf2_Keap1_TypP_OxO_CrtC </ci>
              <ci> CntS_NamNrf2_Keap1_TypP_OxO_CrtC </ci>
            </apply>
          </lambda>
        </math>
      </functionDefinition>
      <functionDefinition id="function_127" name="function_4_Nrf2:Keap1,o_c reduction (irrev. c #11)">
        <math xmlns="http://www.w3.org/1998/Math/MathML">
          <lambda>
            <bvar>
              <ci> CntP_Typk_RtnRD_SpcNrf2_Keap1_TypP_OxO_CrtC </ci>
            </bvar>
            <bvar>
              <ci> CntS_NamNrf2_Keap1_TypP_OxO_CrtC </ci>
            </bvar>
            <apply>
              <times/>
              <ci> CntP_Typk_RtnRD_SpcNrf2_Keap1_TypP_OxO_CrtC </ci>
              <ci> CntS_NamNrf2_Keap1_TypP_OxO_CrtC </ci>
            </apply>
          </lambda>
        </math>
      </functionDefinition>
      <functionDefinition id="function_128" name="function_4_Nrf2:Keap1_c degradation (irrev. c #12)">
        <math xmlns="http://www.w3.org/1998/Math/MathML">
          <lambda>
            <bvar>
              <ci> CntP_Typk_RtnD_SpcNrf2_Keap1_TypP_CrtC </ci>
            </bvar>
            <bvar>
              <ci> CntS_NamNrf2_Keap1_TypP_CrtC </ci>
            </bvar>
            <apply>
              <times/>
              <ci> CntP_Typk_RtnD_SpcNrf2_Keap1_TypP_CrtC </ci>
              <ci> CntS_NamNrf2_Keap1_TypP_CrtC </ci>
            </apply>
          </lambda>
        </math>
      </functionDefinition>
      <functionDefinition id="function_129" name="function_4_Nrf2:Keap1_c oxidation (irrev. c #11)">
        <math xmlns="http://www.w3.org/1998/Math/MathML">
          <lambda>
            <bvar>
              <ci> CntP_Typk_RtnOX_SpcNrf2_Keap1_TypP_CrtC_RntX_TypS_VerP_CrtC </ci>
            </bvar>
            <bvar>
              <ci> CntP_Typk_RtnOX_VerB_SpcNrf2_Keap1_TypP_CrtC </ci>
            </bvar>
            <bvar>
              <ci> CntS_NamNrf2_Keap1_TypP_CrtC </ci>
            </bvar>
            <bvar>
              <ci> CntS_NamX_TypS_VerPB_CrtC </ci>
            </bvar>
            <bvar>
              <ci> CntS_NamX_TypS_VerP_CrtC </ci>
            </bvar>
            <apply>
              <times/>
              <ci> CntS_NamNrf2_Keap1_TypP_CrtC </ci>
              <apply>
                <plus/>
                <ci> CntP_Typk_RtnOX_VerB_SpcNrf2_Keap1_TypP_CrtC </ci>
                <apply>
                  <times/>
                  <apply>
                    <plus/>
                    <ci> CntS_NamX_TypS_VerP_CrtC </ci>
                    <ci> CntS_NamX_TypS_VerPB_CrtC </ci>
                  </apply>
                  <ci> CntP_Typk_RtnOX_SpcNrf2_Keap1_TypP_CrtC_RntX_TypS_VerP_CrtC </ci>
                </apply>
              </apply>
            </apply>
          </lambda>
        </math>
      </functionDefinition>
      <functionDefinition id="function_130" name="function_4_Nrf2_c degradation (irrev. c #31)">
        <math xmlns="http://www.w3.org/1998/Math/MathML">
          <lambda>
            <bvar>
              <ci> CntP_Typk_RtnD_SpcNrf2_TypP_CrtC </ci>
            </bvar>
            <bvar>
              <ci> CntS_NamNrf2_TypP_CrtC </ci>
            </bvar>
            <apply>
              <times/>
              <ci> CntP_Typk_RtnD_SpcNrf2_TypP_CrtC </ci>
              <ci> CntS_NamNrf2_TypP_CrtC </ci>
            </apply>
          </lambda>
        </math>
      </functionDefinition>
      <functionDefinition id="function_132" name="function_4_Nrf2_gene,a_n transcription (irrev. n #28)">
        <math xmlns="http://www.w3.org/1998/Math/MathML">
          <lambda>
            <bvar>
              <ci> CntC_CrtC </ci>
            </bvar>
            <bvar>
              <ci> CntC_CrtN </ci>
            </bvar>
            <bvar>
              <ci> CntP_Typk_RtnTS_SpcNrf2_TypG_ActA_CrtN </ci>
            </bvar>
            <bvar>
              <ci> CntS_NamNrf2_TypG_ActA_CrtN </ci>
            </bvar>
            <apply>
              <divide/>
              <apply>
                <times/>
                <ci> CntP_Typk_RtnTS_SpcNrf2_TypG_ActA_CrtN </ci>
                <ci> CntS_NamNrf2_TypG_ActA_CrtN </ci>
                <apply>
                  <divide/>
                  <cn> 1 </cn>
                  <cn> 3 </cn>
                </apply>
                <ci> CntC_CrtN </ci>
              </apply>
              <ci> CntC_CrtC </ci>
            </apply>
          </lambda>
        </math>
      </functionDefinition>
      <functionDefinition id="function_134" name="function_4_Nrf2_mRNA_c degradation (irrev. c #29)">
        <math xmlns="http://www.w3.org/1998/Math/MathML">
          <lambda>
            <bvar>
              <ci> CntP_Typk_RtnD_SpcNrf2_TypMRNA_CrtC </ci>
            </bvar>
            <bvar>
              <ci> CntS_NamNrf2_TypMRNA_CrtC </ci>
            </bvar>
            <apply>
              <times/>
              <ci> CntP_Typk_RtnD_SpcNrf2_TypMRNA_CrtC </ci>
              <ci> CntS_NamNrf2_TypMRNA_CrtC </ci>
              <cn> 1 </cn>
            </apply>
          </lambda>
        </math>
      </functionDefinition>
      <functionDefinition id="function_133" name="function_4_Nrf2_gene,i_n activation (rev. n #27)">
        <math xmlns="http://www.w3.org/1998/Math/MathML">
          <lambda>
            <bvar>
              <ci> CntP_Typk_RtnA_SpcNrf2_TypG_ActI_CrtN_RntNrf2_TypNMA_CrtN </ci>
            </bvar>
            <bvar>
              <ci> CntP_Typk_RtnA_SpcNrf2_TypG_ActI_CrtN_RntNrf2_TypXNRTD_CrtN </ci>
            </bvar>
            <bvar>
              <ci> CntP_Typk_RtnA_VerB_SpcNrf2_TypG_ActI_CrtN </ci>
            </bvar>
            <bvar>
              <ci> CntP_Typk_RtnI_SpcNrf2_TypG_ActA_CrtN </ci>
            </bvar>
            <bvar>
              <ci> CntS_NamNrf2_TypG_ActA_CrtN </ci>
            </bvar>
            <bvar>
              <ci> CntS_NamNrf2_TypG_ActI_CrtN </ci>
            </bvar>
            <bvar>
              <ci> CntS_NamNrf2_TypNMA_CrtN </ci>
            </bvar>
            <bvar>
              <ci> CntS_NamNrf2_TypXNRTD_CrtN </ci>
            </bvar>
            <apply>
              <minus/>
              <apply>
                <plus/>
                <apply>
                  <times/>
                  <ci> CntP_Typk_RtnA_VerB_SpcNrf2_TypG_ActI_CrtN </ci>
                  <ci> CntS_NamNrf2_TypG_ActI_CrtN </ci>
                </apply>
                <apply>
                  <times/>
                  <ci> CntP_Typk_RtnA_SpcNrf2_TypG_ActI_CrtN_RntNrf2_TypNMA_CrtN </ci>
                  <ci> CntS_NamNrf2_TypG_ActI_CrtN </ci>
                  <ci> CntS_NamNrf2_TypNMA_CrtN </ci>
                </apply>
                <apply>
                  <times/>
                  <ci> CntP_Typk_RtnA_SpcNrf2_TypG_ActI_CrtN_RntNrf2_TypXNRTD_CrtN </ci>
                  <ci> CntS_NamNrf2_TypG_ActI_CrtN </ci>
                  <ci> CntS_NamNrf2_TypXNRTD_CrtN </ci>
                </apply>
              </apply>
              <apply>
                <times/>
                <ci> CntP_Typk_RtnI_SpcNrf2_TypG_ActA_CrtN </ci>
                <ci> CntS_NamNrf2_TypG_ActA_CrtN </ci>
              </apply>
            </apply>
          </lambda>
        </math>
      </functionDefinition>
      <functionDefinition id="function_135" name="function_4_Nrf2_mRNA_c translation (irrev. c #30)">
        <math xmlns="http://www.w3.org/1998/Math/MathML">
          <lambda>
            <bvar>
              <ci> CntP_Typk_RtnTL_SpcNrf2_TypMRNA_CrtC </ci>
            </bvar>
            <bvar>
              <ci> CntS_NamNrf2_TypMRNA_CrtC </ci>
            </bvar>
            <apply>
              <times/>
              <ci> CntP_Typk_RtnTL_SpcNrf2_TypMRNA_CrtC </ci>
              <ci> CntS_NamNrf2_TypMRNA_CrtC </ci>
            </apply>
          </lambda>
        </math>
      </functionDefinition>
      <functionDefinition id="function_136" name="function_4_Nrf2_n degradation (irrev. n #17)">
        <math xmlns="http://www.w3.org/1998/Math/MathML">
          <lambda>
            <bvar>
              <ci> CntP_Typk_RtnD_SpcNrf2_TypP_CrtN </ci>
            </bvar>
            <bvar>
              <ci> CntS_NamNrf2_TypP_CrtN </ci>
            </bvar>
            <apply>
              <times/>
              <ci> CntP_Typk_RtnD_SpcNrf2_TypP_CrtN </ci>
              <ci> CntS_NamNrf2_TypP_CrtN </ci>
            </apply>
          </lambda>
        </math>
      </functionDefinition>
      <functionDefinition id="function_137" name="function_4_Nrf2_XNRTD_n formation (rev. n #26)">
        <math xmlns="http://www.w3.org/1998/Math/MathML">
          <lambda>
            <bvar>
              <ci> CntP_TypH_RtnAS_SpcXNRT_TypP_CrtN_RntNrf2_TypDRE_CrtN </ci>
            </bvar>
            <bvar>
              <ci> CntP_Typk_RtnAS_SpcXNRT_TypP_CrtN_RntNrf2_TypDRE_CrtN </ci>
            </bvar>
            <bvar>
              <ci> CntP_Typk_RtnDS_SpcNrf2_TypXNRTD_CrtN </ci>
            </bvar>
            <bvar>
              <ci> CntS_NamNrf2_TypDRE_CrtN </ci>
            </bvar>
            <bvar>
              <ci> CntS_NamNrf2_TypXNRTD_CrtN </ci>
            </bvar>
            <bvar>
              <ci> CntS_NamXNRT_TypP_CrtN </ci>
            </bvar>
            <apply>
              <minus/>
              <apply>
                <times/>
                <ci> CntP_Typk_RtnAS_SpcXNRT_TypP_CrtN_RntNrf2_TypDRE_CrtN </ci>
                <ci> CntS_NamNrf2_TypDRE_CrtN </ci>
                <apply>
                  <power/>
                  <ci> CntS_NamXNRT_TypP_CrtN </ci>
                  <ci> CntP_TypH_RtnAS_SpcXNRT_TypP_CrtN_RntNrf2_TypDRE_CrtN </ci>
                </apply>
              </apply>
              <apply>
                <times/>
                <ci> CntP_Typk_RtnDS_SpcNrf2_TypXNRTD_CrtN </ci>
                <ci> CntS_NamNrf2_TypXNRTD_CrtN </ci>
              </apply>
            </apply>
          </lambda>
        </math>
      </functionDefinition>
      <functionDefinition id="function_140" name="function_4_X''b_c transportation by ABC3_c (irrev. c-&gt;e #87)_1">
        <math xmlns="http://www.w3.org/1998/Math/MathML">
          <lambda>
            <bvar>
              <ci> CntC_CrtC </ci>
            </bvar>
            <bvar>
              <ci> CntP_TypKm_RtnTP_SpcX_TypS_VerPPB_CrtC_EnzABC3_TypP_CrtC </ci>
            </bvar>
            <bvar>
              <ci> CntP_Typk_RtnTP_SpcX_TypS_VerPPB_CrtC_EnzABC3_TypP_CrtC </ci>
            </bvar>
            <bvar>
              <ci> CntS_NamABC3_TypP_CrtC </ci>
            </bvar>
            <bvar>
              <ci> CntS_NamX_TypS_VerPPB_CrtC </ci>
            </bvar>
            <bvar>
              <ci> CntS_NamX_TypS_VerPP_CrtC </ci>
            </bvar>
            <apply>
              <times/>
              <apply>
                <divide/>
                <apply>
                  <times/>
                  <ci> CntP_Typk_RtnTP_SpcX_TypS_VerPPB_CrtC_EnzABC3_TypP_CrtC </ci>
                  <ci> CntS_NamABC3_TypP_CrtC </ci>
                  <apply>
                    <divide/>
                    <ci> CntS_NamX_TypS_VerPPB_CrtC </ci>
                    <apply>
                      <plus/>
                      <ci> CntS_NamX_TypS_VerPPB_CrtC </ci>
                      <ci> CntS_NamX_TypS_VerPP_CrtC </ci>
                    </apply>
                  </apply>
                  <ci> CntS_NamX_TypS_VerPPB_CrtC </ci>
                </apply>
                <apply>
                  <plus/>
                  <ci> CntP_TypKm_RtnTP_SpcX_TypS_VerPPB_CrtC_EnzABC3_TypP_CrtC </ci>
                  <ci> CntS_NamX_TypS_VerPPB_CrtC </ci>
                </apply>
              </apply>
              <ci> CntC_CrtC </ci>
            </apply>
          </lambda>
        </math>
      </functionDefinition>
      <functionDefinition id="function_139" name="function_4_X''_c transportation by ABC3_c (irrev. c-&gt;e #9)_1">
        <math xmlns="http://www.w3.org/1998/Math/MathML">
          <lambda>
            <bvar>
              <ci> CntC_CrtC </ci>
            </bvar>
            <bvar>
              <ci> CntP_TypKm_RtnTP_SpcX_TypS_VerPP_CrtC_EnzABC3_TypP_CrtC </ci>
            </bvar>
            <bvar>
              <ci> CntP_Typk_RtnTP_SpcX_TypS_VerPP_CrtC_EnzABC3_TypP_CrtC </ci>
            </bvar>
            <bvar>
              <ci> CntS_NamABC3_TypP_CrtC </ci>
            </bvar>
            <bvar>
              <ci> CntS_NamX_TypS_VerPPB_CrtC </ci>
            </bvar>
            <bvar>
              <ci> CntS_NamX_TypS_VerPP_CrtC </ci>
            </bvar>
            <apply>
              <times/>
              <apply>
                <divide/>
                <apply>
                  <times/>
                  <ci> CntP_Typk_RtnTP_SpcX_TypS_VerPP_CrtC_EnzABC3_TypP_CrtC </ci>
                  <ci> CntS_NamABC3_TypP_CrtC </ci>
                  <apply>
                    <divide/>
                    <ci> CntS_NamX_TypS_VerPP_CrtC </ci>
                    <apply>
                      <plus/>
                      <ci> CntS_NamX_TypS_VerPP_CrtC </ci>
                      <ci> CntS_NamX_TypS_VerPPB_CrtC </ci>
                    </apply>
                  </apply>
                  <ci> CntS_NamX_TypS_VerPP_CrtC </ci>
                </apply>
                <apply>
                  <plus/>
                  <ci> CntP_TypKm_RtnTP_SpcX_TypS_VerPP_CrtC_EnzABC3_TypP_CrtC </ci>
                  <ci> CntS_NamX_TypS_VerPP_CrtC </ci>
                </apply>
              </apply>
              <ci> CntC_CrtC </ci>
            </apply>
          </lambda>
        </math>
      </functionDefinition>
      <functionDefinition id="function_138" name="function_4_rGC_c synthesis (irrev. c #72)">
        <math xmlns="http://www.w3.org/1998/Math/MathML">
          <lambda>
            <bvar>
              <ci> CntP_TypKi_RtnIN_Ind1_SpcGSH_TypS_CrtC_EnzGCLC_TypP_CrtC </ci>
            </bvar>
            <bvar>
              <ci> CntP_TypKi_RtnIN_Ind1_SpcGSH_TypS_CrtC_EnzGCL_TypP_CrtC </ci>
            </bvar>
            <bvar>
              <ci> CntP_TypKi_RtnIN_Ind1_VerP_SpcGSH_TypS_CrtC_EnzGCLC_TypP_CrtC </ci>
            </bvar>
            <bvar>
              <ci> CntP_TypKi_RtnIN_Ind1_VerP_SpcGSH_TypS_CrtC_EnzGCL_TypP_CrtC </ci>
            </bvar>
            <bvar>
              <ci> CntP_TypKi_RtnIN_Ind2_SpcGSH_TypS_CrtC_EnzGCLC_TypP_CrtC </ci>
            </bvar>
            <bvar>
              <ci> CntP_TypKi_RtnIN_Ind2_SpcGSH_TypS_CrtC_EnzGCL_TypP_CrtC </ci>
            </bvar>
            <bvar>
              <ci> CntP_TypKi_RtnIN_Ind2_VerP_SpcGSH_TypS_CrtC_EnzGCLC_TypP_CrtC </ci>
            </bvar>
            <bvar>
              <ci> CntP_TypKi_RtnIN_Ind2_VerP_SpcGSH_TypS_CrtC_EnzGCL_TypP_CrtC </ci>
            </bvar>
            <bvar>
              <ci> CntP_TypKm_RtnS_SpcATP_TypS_CrtC_EnzGCLC_TypP_CrtC </ci>
            </bvar>
            <bvar>
              <ci> CntP_TypKm_RtnS_SpcATP_TypS_CrtC_EnzGCL_TypP_CrtC </ci>
            </bvar>
            <bvar>
              <ci> CntP_TypKm_RtnS_SpcCys_TypS_CrtC_EnzGCLC_TypP_CrtC </ci>
            </bvar>
            <bvar>
              <ci> CntP_TypKm_RtnS_SpcCys_TypS_CrtC_EnzGCL_TypP_CrtC </ci>
            </bvar>
            <bvar>
              <ci> CntP_TypKm_RtnS_SpcGlu_TypS_CrtC_EnzGCLC_TypP_CrtC </ci>
            </bvar>
            <bvar>
              <ci> CntP_TypKm_RtnS_SpcGlu_TypS_CrtC_EnzGCL_TypP_CrtC </ci>
            </bvar>
            <bvar>
              <ci> CntP_TypP_RtnS_SpcrGC_TypS_CrtC </ci>
            </bvar>
            <bvar>
              <ci> CntP_Typk_RtnS_SpcGCLC_TypP_CrtC </ci>
            </bvar>
            <bvar>
              <ci> CntP_Typk_RtnS_SpcGCL_TypP_CrtC </ci>
            </bvar>
            <bvar>
              <ci> CntS_NamATP_TypS_CrtC </ci>
            </bvar>
            <bvar>
              <ci> CntS_NamCys_TypS_CrtC </ci>
            </bvar>
            <bvar>
              <ci> CntS_NamGCLC_TypP_CrtC </ci>
            </bvar>
            <bvar>
              <ci> CntS_NamGCL_TypP_CrtC </ci>
            </bvar>
            <bvar>
              <ci> CntS_NamGSH_TypS_CrtC </ci>
            </bvar>
            <bvar>
              <ci> CntS_NamGlu_TypS_CrtC </ci>
            </bvar>
            <apply>
              <plus/>
              <apply>
                <times/>
                <ci> CntP_Typk_RtnS_SpcGCL_TypP_CrtC </ci>
                <ci> CntS_NamGCL_TypP_CrtC </ci>
                <apply>
                  <divide/>
                  <ci> CntS_NamCys_TypS_CrtC </ci>
                  <apply>
                    <plus/>
                    <ci> CntP_TypKm_RtnS_SpcCys_TypS_CrtC_EnzGCL_TypP_CrtC </ci>
                    <ci> CntS_NamCys_TypS_CrtC </ci>
                  </apply>
                </apply>
                <apply>
                  <divide/>
                  <ci> CntS_NamGlu_TypS_CrtC </ci>
                  <apply>
                    <plus/>
                    <apply>
                      <times/>
                      <ci> CntP_TypKm_RtnS_SpcGlu_TypS_CrtC_EnzGCL_TypP_CrtC </ci>
                      <apply>
                        <plus/>
                        <ci> CntP_TypP_RtnS_SpcrGC_TypS_CrtC </ci>
                        <apply>
                          <divide/>
                          <ci> CntS_NamGSH_TypS_CrtC </ci>
                          <ci> CntP_TypKi_RtnIN_Ind2_VerP_SpcGSH_TypS_CrtC_EnzGCL_TypP_CrtC </ci>
                        </apply>
                      </apply>
                    </apply>
                    <apply>
                      <times/>
                      <ci> CntS_NamGlu_TypS_CrtC </ci>
                      <apply>
                        <plus/>
                        <ci> CntP_TypP_RtnS_SpcrGC_TypS_CrtC </ci>
                        <apply>
                          <divide/>
                          <ci> CntS_NamGSH_TypS_CrtC </ci>
                          <ci> CntP_TypKi_RtnIN_Ind1_VerP_SpcGSH_TypS_CrtC_EnzGCL_TypP_CrtC </ci>
                        </apply>
                      </apply>
                    </apply>
                  </apply>
                </apply>
                <apply>
                  <divide/>
                  <ci> CntS_NamATP_TypS_CrtC </ci>
                  <apply>
                    <plus/>
                    <apply>
                      <times/>
                      <ci> CntP_TypKm_RtnS_SpcATP_TypS_CrtC_EnzGCL_TypP_CrtC </ci>
                      <apply>
                        <plus/>
                        <ci> CntP_TypP_RtnS_SpcrGC_TypS_CrtC </ci>
                        <apply>
                          <divide/>
                          <ci> CntS_NamGSH_TypS_CrtC </ci>
                          <ci> CntP_TypKi_RtnIN_Ind2_SpcGSH_TypS_CrtC_EnzGCL_TypP_CrtC </ci>
                        </apply>
                      </apply>
                    </apply>
                    <apply>
                      <times/>
                      <ci> CntS_NamATP_TypS_CrtC </ci>
                      <apply>
                        <plus/>
                        <ci> CntP_TypP_RtnS_SpcrGC_TypS_CrtC </ci>
                        <apply>
                          <divide/>
                          <ci> CntS_NamGSH_TypS_CrtC </ci>
                          <ci> CntP_TypKi_RtnIN_Ind1_SpcGSH_TypS_CrtC_EnzGCL_TypP_CrtC </ci>
                        </apply>
                      </apply>
                    </apply>
                  </apply>
                </apply>
              </apply>
              <apply>
                <times/>
                <ci> CntP_Typk_RtnS_SpcGCLC_TypP_CrtC </ci>
                <ci> CntS_NamGCLC_TypP_CrtC </ci>
                <apply>
                  <divide/>
                  <ci> CntS_NamCys_TypS_CrtC </ci>
                  <apply>
                    <plus/>
                    <ci> CntP_TypKm_RtnS_SpcCys_TypS_CrtC_EnzGCLC_TypP_CrtC </ci>
                    <ci> CntS_NamCys_TypS_CrtC </ci>
                  </apply>
                </apply>
                <apply>
                  <divide/>
                  <ci> CntS_NamGlu_TypS_CrtC </ci>
                  <apply>
                    <plus/>
                    <apply>
                      <times/>
                      <ci> CntP_TypKm_RtnS_SpcGlu_TypS_CrtC_EnzGCLC_TypP_CrtC </ci>
                      <apply>
                        <plus/>
                        <ci> CntP_TypP_RtnS_SpcrGC_TypS_CrtC </ci>
                        <apply>
                          <divide/>
                          <ci> CntS_NamGSH_TypS_CrtC </ci>
                          <ci> CntP_TypKi_RtnIN_Ind2_VerP_SpcGSH_TypS_CrtC_EnzGCLC_TypP_CrtC </ci>
                        </apply>
                      </apply>
                    </apply>
                    <apply>
                      <times/>
                      <ci> CntS_NamGlu_TypS_CrtC </ci>
                      <apply>
                        <plus/>
                        <ci> CntP_TypP_RtnS_SpcrGC_TypS_CrtC </ci>
                        <apply>
                          <divide/>
                          <ci> CntS_NamGSH_TypS_CrtC </ci>
                          <ci> CntP_TypKi_RtnIN_Ind1_VerP_SpcGSH_TypS_CrtC_EnzGCLC_TypP_CrtC </ci>
                        </apply>
                      </apply>
                    </apply>
                  </apply>
                </apply>
                <apply>
                  <divide/>
                  <ci> CntS_NamATP_TypS_CrtC </ci>
                  <apply>
                    <plus/>
                    <apply>
                      <times/>
                      <ci> CntP_TypKm_RtnS_SpcATP_TypS_CrtC_EnzGCLC_TypP_CrtC </ci>
                      <apply>
                        <plus/>
                        <ci> CntP_TypP_RtnS_SpcrGC_TypS_CrtC </ci>
                        <apply>
                          <divide/>
                          <ci> CntS_NamGSH_TypS_CrtC </ci>
                          <ci> CntP_TypKi_RtnIN_Ind2_SpcGSH_TypS_CrtC_EnzGCLC_TypP_CrtC </ci>
                        </apply>
                      </apply>
                    </apply>
                    <apply>
                      <times/>
                      <ci> CntS_NamATP_TypS_CrtC </ci>
                      <apply>
                        <plus/>
                        <ci> CntP_TypP_RtnS_SpcrGC_TypS_CrtC </ci>
                        <apply>
                          <divide/>
                          <ci> CntS_NamGSH_TypS_CrtC </ci>
                          <ci> CntP_TypKi_RtnIN_Ind1_SpcGSH_TypS_CrtC_EnzGCLC_TypP_CrtC </ci>
                        </apply>
                      </apply>
                    </apply>
                  </apply>
                </apply>
              </apply>
            </apply>
          </lambda>
        </math>
      </functionDefinition>
      <functionDefinition id="function_141" name="function_4_X'_c conjugation by GST_c (irrev. c #8)">
        <math xmlns="http://www.w3.org/1998/Math/MathML">
          <lambda>
            <bvar>
              <ci> CntP_TypKi_RtnIN_SpcX_TypS_VerPP_CrtC_EnzGST_TypP_CrtC </ci>
            </bvar>
            <bvar>
              <ci> CntP_TypKm_RtnCJ_SpcGSH_TypS_CrtC_EnzGST_TypP_CrtC </ci>
            </bvar>
            <bvar>
              <ci> CntP_TypKm_RtnCJ_SpcX_TypS_VerP_CrtC_EnzGST_TypP_CrtC </ci>
            </bvar>
            <bvar>
              <ci> CntP_Typk_RtnCJ_SpcX_TypS_VerP_CrtC_RntGSH_TypS_CrtC_EnzGST_TypP_CrtC </ci>
            </bvar>
            <bvar>
              <ci> CntS_NamGSH_TypS_CrtC </ci>
            </bvar>
            <bvar>
              <ci> CntS_NamGST_TypP_CrtC </ci>
            </bvar>
            <bvar>
              <ci> CntS_NamX_TypS_VerPB_CrtC </ci>
            </bvar>
            <bvar>
              <ci> CntS_NamX_TypS_VerPP_CrtC </ci>
            </bvar>
            <bvar>
              <ci> CntS_NamX_TypS_VerP_CrtC </ci>
            </bvar>
            <apply>
              <times/>
              <apply>
                <divide/>
                <apply>
                  <times/>
                  <ci> CntP_Typk_RtnCJ_SpcX_TypS_VerP_CrtC_RntGSH_TypS_CrtC_EnzGST_TypP_CrtC </ci>
                  <ci> CntS_NamX_TypS_VerP_CrtC </ci>
                </apply>
                <apply>
                  <plus/>
                  <ci> CntS_NamX_TypS_VerP_CrtC </ci>
                  <ci> CntS_NamX_TypS_VerPB_CrtC </ci>
                </apply>
              </apply>
              <ci> CntS_NamGST_TypP_CrtC </ci>
              <apply>
                <divide/>
                <ci> CntS_NamGSH_TypS_CrtC </ci>
                <apply>
                  <plus/>
                  <apply>
                    <times/>
                    <ci> CntP_TypKm_RtnCJ_SpcGSH_TypS_CrtC_EnzGST_TypP_CrtC </ci>
                    <apply>
                      <plus/>
                      <cn> 1 </cn>
                      <apply>
                        <divide/>
                        <ci> CntS_NamX_TypS_VerPP_CrtC </ci>
                        <ci> CntP_TypKi_RtnIN_SpcX_TypS_VerPP_CrtC_EnzGST_TypP_CrtC </ci>
                      </apply>
                    </apply>
                  </apply>
                  <ci> CntS_NamGSH_TypS_CrtC </ci>
                </apply>
              </apply>
              <apply>
                <divide/>
                <ci> CntS_NamX_TypS_VerP_CrtC </ci>
                <apply>
                  <times/>
                  <apply>
                    <plus/>
                    <ci> CntP_TypKm_RtnCJ_SpcX_TypS_VerP_CrtC_EnzGST_TypP_CrtC </ci>
                    <ci> CntS_NamX_TypS_VerP_CrtC </ci>
                  </apply>
                  <apply>
                    <plus/>
                    <cn> 1 </cn>
                    <apply>
                      <divide/>
                      <ci> CntS_NamX_TypS_VerPP_CrtC </ci>
                      <ci> CntP_TypKi_RtnIN_SpcX_TypS_VerPP_CrtC_EnzGST_TypP_CrtC </ci>
                    </apply>
                  </apply>
                </apply>
              </apply>
              <cn> 1 </cn>
            </apply>
          </lambda>
        </math>
      </functionDefinition>
      <functionDefinition id="function_142" name="function_4_X'b_c conjugation by GST_c (irrev. c #86)">
        <math xmlns="http://www.w3.org/1998/Math/MathML">
          <lambda>
            <bvar>
              <ci> CntP_TypKi_RtnIN_SpcX_TypS_VerPPB_CrtC_EnzGST_TypP_CrtC </ci>
            </bvar>
            <bvar>
              <ci> CntP_TypKm_RtnCJ_Ind6_SpcGSH_TypS_CrtC_EnzGST_TypP_CrtC </ci>
            </bvar>
            <bvar>
              <ci> CntP_TypKm_RtnCJ_SpcX_TypS_VerPB_CrtC_EnzGST_TypP_CrtC </ci>
            </bvar>
            <bvar>
              <ci> CntP_Typk_RtnCJ_SpcX_TypS_VerPB_CrtC_RntGSH_TypS_CrtC_EnzGST_TypP_CrtC </ci>
            </bvar>
            <bvar>
              <ci> CntS_NamGSH_TypS_CrtC </ci>
            </bvar>
            <bvar>
              <ci> CntS_NamGST_TypP_CrtC </ci>
            </bvar>
            <bvar>
              <ci> CntS_NamX_TypS_VerPB_CrtC </ci>
            </bvar>
            <bvar>
              <ci> CntS_NamX_TypS_VerPPB_CrtC </ci>
            </bvar>
            <bvar>
              <ci> CntS_NamX_TypS_VerP_CrtC </ci>
            </bvar>
            <apply>
              <times/>
              <apply>
                <divide/>
                <apply>
                  <times/>
                  <ci> CntP_Typk_RtnCJ_SpcX_TypS_VerPB_CrtC_RntGSH_TypS_CrtC_EnzGST_TypP_CrtC </ci>
                  <ci> CntS_NamX_TypS_VerPB_CrtC </ci>
                </apply>
                <apply>
                  <plus/>
                  <ci> CntS_NamX_TypS_VerPB_CrtC </ci>
                  <ci> CntS_NamX_TypS_VerP_CrtC </ci>
                </apply>
              </apply>
              <ci> CntS_NamGST_TypP_CrtC </ci>
              <apply>
                <divide/>
                <ci> CntS_NamGSH_TypS_CrtC </ci>
                <apply>
                  <plus/>
                  <apply>
                    <times/>
                    <ci> CntP_TypKm_RtnCJ_Ind6_SpcGSH_TypS_CrtC_EnzGST_TypP_CrtC </ci>
                    <apply>
                      <plus/>
                      <cn> 1 </cn>
                      <apply>
                        <divide/>
                        <ci> CntS_NamX_TypS_VerPPB_CrtC </ci>
                        <ci> CntP_TypKi_RtnIN_SpcX_TypS_VerPPB_CrtC_EnzGST_TypP_CrtC </ci>
                      </apply>
                    </apply>
                  </apply>
                  <ci> CntS_NamGSH_TypS_CrtC </ci>
                </apply>
              </apply>
              <apply>
                <divide/>
                <ci> CntS_NamX_TypS_VerPB_CrtC </ci>
                <apply>
                  <times/>
                  <apply>
                    <plus/>
                    <ci> CntP_TypKm_RtnCJ_SpcX_TypS_VerPB_CrtC_EnzGST_TypP_CrtC </ci>
                    <ci> CntS_NamX_TypS_VerPB_CrtC </ci>
                  </apply>
                  <apply>
                    <plus/>
                    <cn> 1 </cn>
                    <apply>
                      <divide/>
                      <ci> CntS_NamX_TypS_VerPPB_CrtC </ci>
                      <ci> CntP_TypKi_RtnIN_SpcX_TypS_VerPPB_CrtC_EnzGST_TypP_CrtC </ci>
                    </apply>
                  </apply>
                </apply>
              </apply>
              <cn> 1 </cn>
            </apply>
          </lambda>
        </math>
      </functionDefinition>
      <functionDefinition id="function_144" name="function_4_X_c diffusion (rev. c&lt;-&gt;n #4)">
        <math xmlns="http://www.w3.org/1998/Math/MathML">
          <lambda>
            <bvar>
              <ci> CntC_CrtN </ci>
            </bvar>
            <bvar>
              <ci> CntP_Typk_RtnDF_Ind1_SpcX_TypS_CrtC </ci>
            </bvar>
            <bvar>
              <ci> CntP_Typk_RtnDF_SpcX_TypS_CrtN </ci>
            </bvar>
            <bvar>
              <ci> CntS_NamX_TypS_CrtC </ci>
            </bvar>
            <bvar>
              <ci> CntS_NamX_TypS_CrtN </ci>
            </bvar>
            <apply>
              <times/>
              <apply>
                <minus/>
                <apply>
                  <times/>
                  <ci> CntP_Typk_RtnDF_Ind1_SpcX_TypS_CrtC </ci>
                  <ci> CntS_NamX_TypS_CrtC </ci>
                </apply>
                <apply>
                  <times/>
                  <ci> CntP_Typk_RtnDF_SpcX_TypS_CrtN </ci>
                  <ci> CntS_NamX_TypS_CrtN </ci>
                </apply>
              </apply>
              <ci> CntC_CrtN </ci>
            </apply>
          </lambda>
        </math>
      </functionDefinition>
      <functionDefinition id="function_145" name="function_4_X_c oxidation by CYP_c (irrev. c #7)">
        <math xmlns="http://www.w3.org/1998/Math/MathML">
          <lambda>
            <bvar>
              <ci> CntP_TypKm_RtnOX_SpcX_TypS_CrtC_EnzCYP_TypP_CrtC </ci>
            </bvar>
            <bvar>
              <ci> CntP_Typk_RtnOX_SpcX_TypS_CrtC_EnzCYP_TypP_CrtC </ci>
            </bvar>
            <bvar>
              <ci> CntS_NamCYP_TypP_CrtC </ci>
            </bvar>
            <bvar>
              <ci> CntS_NamX_TypS_CrtC </ci>
            </bvar>
            <apply>
              <divide/>
              <apply>
                <times/>
                <ci> CntP_Typk_RtnOX_SpcX_TypS_CrtC_EnzCYP_TypP_CrtC </ci>
                <ci> CntS_NamCYP_TypP_CrtC </ci>
                <ci> CntS_NamX_TypS_CrtC </ci>
              </apply>
              <apply>
                <plus/>
                <ci> CntP_TypKm_RtnOX_SpcX_TypS_CrtC_EnzCYP_TypP_CrtC </ci>
                <ci> CntS_NamX_TypS_CrtC </ci>
              </apply>
            </apply>
          </lambda>
        </math>
      </functionDefinition>
      <functionDefinition id="function_146" name="function_4_X_c transportation by ABC0_c (irrev. c-&gt;e #85)_1">
        <math xmlns="http://www.w3.org/1998/Math/MathML">
          <lambda>
            <bvar>
              <ci> CntC_CrtC </ci>
            </bvar>
            <bvar>
              <ci> CntP_TypKm_RtnTP_SpcX_TypS_CrtC_EnzABC0_TypP_CrtC </ci>
            </bvar>
            <bvar>
              <ci> CntP_Typk_RtnTP_SpcX_TypS_CrtC_EnzABC0_TypP_CrtC </ci>
            </bvar>
            <bvar>
              <ci> CntS_NamABC0_TypP_CrtC </ci>
            </bvar>
            <bvar>
              <ci> CntS_NamX_TypS_CrtC </ci>
            </bvar>
            <apply>
              <times/>
              <apply>
                <divide/>
                <apply>
                  <times/>
                  <ci> CntP_Typk_RtnTP_SpcX_TypS_CrtC_EnzABC0_TypP_CrtC </ci>
                  <ci> CntS_NamABC0_TypP_CrtC </ci>
                  <ci> CntS_NamX_TypS_CrtC </ci>
                </apply>
                <apply>
                  <plus/>
                  <ci> CntP_TypKm_RtnTP_SpcX_TypS_CrtC_EnzABC0_TypP_CrtC </ci>
                  <ci> CntS_NamX_TypS_CrtC </ci>
                </apply>
              </apply>
              <ci> CntC_CrtC </ci>
            </apply>
          </lambda>
        </math>
      </functionDefinition>
      <functionDefinition id="function_147" name="function_4_X_e diffusion (rev. e&lt;-&gt;c #1)">
        <math xmlns="http://www.w3.org/1998/Math/MathML">
          <lambda>
            <bvar>
              <ci> CntC_CrtC </ci>
            </bvar>
            <bvar>
              <ci> CntP_Typk_RtnDF_Ind2_SpcX_TypS_CrtC </ci>
            </bvar>
            <bvar>
              <ci> CntP_Typk_RtnDF_SpcX_TypS_CrtE </ci>
            </bvar>
            <bvar>
              <ci> CntS_NamX_TypS_CrtC </ci>
            </bvar>
            <bvar>
              <ci> CntS_NamX_TypS_CrtE </ci>
            </bvar>
            <apply>
              <times/>
              <apply>
                <minus/>
                <apply>
                  <times/>
                  <ci> CntP_Typk_RtnDF_SpcX_TypS_CrtE </ci>
                  <ci> CntS_NamX_TypS_CrtE </ci>
                </apply>
                <apply>
                  <times/>
                  <ci> CntP_Typk_RtnDF_Ind2_SpcX_TypS_CrtC </ci>
                  <ci> CntS_NamX_TypS_CrtC </ci>
                </apply>
              </apply>
              <ci> CntC_CrtC </ci>
            </apply>
          </lambda>
        </math>
      </functionDefinition>
      <functionDefinition id="function_148" name="function_4_XNR_c translocation (rev. c&lt;-&gt;n #3)_1">
        <math xmlns="http://www.w3.org/1998/Math/MathML">
          <lambda>
            <bvar>
              <ci> CntC_CrtN </ci>
            </bvar>
            <bvar>
              <ci> CntP_Typk_RtnTN_SpcX_NR_TypP_CrtC </ci>
            </bvar>
            <bvar>
              <ci> CntP_Typk_RtnTN_SpcX_NR_TypP_CrtN </ci>
            </bvar>
            <bvar>
              <ci> CntS_NamX_NR_TypP_CrtC </ci>
            </bvar>
            <bvar>
              <ci> CntS_NamX_NR_TypP_CrtN </ci>
            </bvar>
            <apply>
              <times/>
              <apply>
                <minus/>
                <apply>
                  <times/>
                  <ci> CntP_Typk_RtnTN_SpcX_NR_TypP_CrtC </ci>
                  <ci> CntS_NamX_NR_TypP_CrtC </ci>
                </apply>
                <apply>
                  <times/>
                  <ci> CntP_Typk_RtnTN_SpcX_NR_TypP_CrtN </ci>
                  <ci> CntS_NamX_NR_TypP_CrtN </ci>
                </apply>
              </apply>
              <ci> CntC_CrtN </ci>
            </apply>
          </lambda>
        </math>
      </functionDefinition>
    </listOfFunctionDefinitions>
    <listOfUnitDefinitions>
      <unitDefinition id="substance" name="substance">
        <listOfUnits>
          <unit kind="mole" scale="-9"/>
        </listOfUnits>
      </unitDefinition>
    </listOfUnitDefinitions>
    <listOfCompartments>
      <compartment id="CntC_CrtC" name="Cytosol" size="1e-12"/>
      <compartment id="CntC_CrtE" name="Extracellular" size="1"/>
      <compartment id="CntC_CrtN" name="Nucleus" size="1e-13"/>
    </listOfCompartments>
    <listOfSpecies>
      <species id="CntS_NamABC0_TypP_PolM_CrtC" name="ABC0,m_c" compartment="CntC_CrtC" initialConcentration="78.8095"/>
      <species id="CntS_NamABC0_TypP_CrtC" name="ABC0_c" compartment="CntC_CrtC" initialConcentration="3.10436"/>
      <species id="CntS_NamABC0_TypMRNA_CrtC" name="ABC0_mRNA_c" compartment="CntC_CrtC" initialConcentration="0.0375399"/>
      <species id="CntS_NamABC3_TypP_CrtC" name="ABC3_c" compartment="CntC_CrtC" initialConcentration="6.56852"/>
      <species id="CntS_NamABC3_TypMRNA_CrtC" name="ABC3_mRNA_c" compartment="CntC_CrtC" initialConcentration="0.0011262"/>
      <species id="CntS_NamATP_TypS_CrtC" name="ATP_c" compartment="CntC_CrtC" initialConcentration="5000000" boundaryCondition="true" constant="true"/>
      <species id="CntS_NamCYP_TypP_CrtC" name="CYP_c" compartment="CntC_CrtC" initialConcentration="501.714"/>
      <species id="CntS_NamCYP_TypMRNA_CrtC" name="CYP_mRNA_c" compartment="CntC_CrtC" initialConcentration="0.463213"/>
      <species id="CntS_NamCys_TypS_CrtC" name="Cys_c" compartment="CntC_CrtC" initialConcentration="300000" boundaryCondition="true" constant="true"/>
      <species id="CntS_NamGCL_TypP_CrtC" name="GCL_c" compartment="CntC_CrtC" initialConcentration="489.501"/>
      <species id="CntS_NamGCLC_TypP_CrtC" name="GCLC_c" compartment="CntC_CrtC" initialConcentration="1432.15"/>
      <species id="CntS_NamGCLC_TypMRNA_CrtC" name="GCLC_mRNA_c" compartment="CntC_CrtC" initialConcentration="1.7788"/>
      <species id="CntS_NamGCLM_TypP_CrtC" name="GCLM_c" compartment="CntC_CrtC" initialConcentration="342.454"/>
      <species id="CntS_NamGCLM_TypMRNA_CrtC" name="GCLM_mRNA_c" compartment="CntC_CrtC" initialConcentration="0.770107"/>
      <species id="CntS_NamGlu_TypS_CrtC" name="Glu_c" compartment="CntC_CrtC" initialConcentration="10000000" boundaryCondition="true" constant="true"/>
      <species id="CntS_NamGly_TypS_CrtC" name="Gly_c" compartment="CntC_CrtC" initialConcentration="1000000" boundaryCondition="true" constant="true"/>
      <species id="CntS_NamGS_TypP_PolM_CrtC" name="GS,m_c" compartment="CntC_CrtC" initialConcentration="293.35"/>
      <species id="CntS_NamGS_TypP_CrtC" name="GS_c" compartment="CntC_CrtC" initialConcentration="859.713"/>
      <species id="CntS_NamGS_TypMRNA_CrtC" name="GS_mRNA_c" compartment="CntC_CrtC" initialConcentration="1.06734"/>
      <species id="CntS_NamGSH_TypS_CrtC" name="GSH_c" compartment="CntC_CrtC" initialConcentration="4512940"/>
      <species id="CntS_NamGST_TypP_PolM_CrtC" name="GST,m_c" compartment="CntC_CrtC" initialConcentration="112.511"/>
      <species id="CntS_NamGST_TypP_CrtC" name="GST_c" compartment="CntC_CrtC" initialConcentration="126.506"/>
      <species id="CntS_NamGST_TypMRNA_CrtC" name="GST_mRNA_c" compartment="CntC_CrtC" initialConcentration="0.426325"/>
      <species id="CntS_NamKeap1_TypP_OxO_CrtC" name="Keap1,o_c" compartment="CntC_CrtC" initialConcentration="17.5637"/>
      <species id="CntS_NamKeap1_TypP_CrtC" name="Keap1_c" compartment="CntC_CrtC" initialConcentration="1.62613"/>
      <species id="CntS_NamNR_TypP_CrtC" name="NR_c" compartment="CntC_CrtC" initialConcentration="20"/>
      <species id="CntS_NamNrf2_Keap1_TypP_OxO_CrtC" name="Nrf2:Keap1,o_c" compartment="CntC_CrtC" initialConcentration="0.742293"/>
      <species id="CntS_NamNrf2_Keap1_TypP_CrtC" name="Nrf2:Keap1_c" compartment="CntC_CrtC" initialConcentration="0.0679065"/>
      <species id="CntS_NamNrf2_TypP_CrtC" name="Nrf2_c" compartment="CntC_CrtC" initialConcentration="0.448908"/>
      <species id="CntS_NamNrf2_TypMRNA_CrtC" name="Nrf2_mRNA_c" compartment="CntC_CrtC" initialConcentration="0.0258681"/>
      <species id="CntS_NamrGC_TypS_CrtC" name="rGC_c" compartment="CntC_CrtC" initialConcentration="156254"/>
      <species id="CntS_Namsink_TypK_CrtC" name="sink_c" compartment="CntC_CrtC" initialConcentration="0"/>
      <species id="CntS_NamX_TypS_VerPP_CrtC" name="X''_c" compartment="CntC_CrtC" initialConcentration="0"/>
      <species id="CntS_NamX_TypS_VerPPB_CrtC" name="X''b_c" compartment="CntC_CrtC" initialConcentration="32.1206"/>
      <species id="CntS_NamX_TypS_VerP_CrtC" name="X'_c" compartment="CntC_CrtC" initialConcentration="0"/>
      <species id="CntS_NamX_TypS_VerPB_CrtC" name="X'b_c" compartment="CntC_CrtC" initialConcentration="579.27"/>
      <species id="CntS_NamX_TypS_CrtC" name="X_c" compartment="CntC_CrtC" initialConcentration="0"/>
      <species id="CntS_NamX_NR_TypP_CrtC" name="XNR_c" compartment="CntC_CrtC" initialConcentration="0"/>
      <species id="CntS_NamX_TypS_VerPP_CrtE" name="X''_e" compartment="CntC_CrtE" initialConcentration="0"/>
      <species id="CntS_NamX_TypS_VerPPB_CrtE" name="X''b_e" compartment="CntC_CrtE" initialConcentration="1.00003"/>
      <species id="CntS_NamX_TypS_CrtE" name="X_e" compartment="CntC_CrtE" initialConcentration="0" boundaryCondition="true" constant="true"/>
      <species id="CntS_NamABC0_TypARE_CrtN" name="ABC0_ARE_n" compartment="CntC_CrtN" initialConcentration="0.0166368"/>
      <species id="CntS_NamABC0_TypDRE_CrtN" name="ABC0_DRE_n" compartment="CntC_CrtN" initialConcentration="0.0167"/>
      <species id="CntS_NamABC0_TypG_ActA_CrtN" name="ABC0_gene,a_n" compartment="CntC_CrtN" initialConcentration="0.00241507"/>
      <species id="CntS_NamABC0_TypG_ActI_CrtN" name="ABC0_gene,i_n" compartment="CntC_CrtN" initialConcentration="0.0142849"/>
      <species id="CntS_NamABC0_TypNMA_CrtN" name="ABC0_NMA_n" compartment="CntC_CrtN" initialConcentration="6.3165e-05"/>
      <species id="CntS_NamABC0_TypXNRTD_CrtN" name="ABC0_XNRTD_n" compartment="CntC_CrtN" initialConcentration="0"/>
      <species id="CntS_NamABC3_TypARE_CrtN" name="ABC3_ARE_n" compartment="CntC_CrtN" initialConcentration="0.0166368"/>
      <species id="CntS_NamABC3_TypDRE_CrtN" name="ABC3_DRE_n" compartment="CntC_CrtN" initialConcentration="0.0167"/>
      <species id="CntS_NamABC3_TypG_ActA_CrtN" name="ABC3_gene,a_n" compartment="CntC_CrtN" initialConcentration="0.00241507"/>
      <species id="CntS_NamABC3_TypG_ActI_CrtN" name="ABC3_gene,i_n" compartment="CntC_CrtN" initialConcentration="0.0142849"/>
      <species id="CntS_NamABC3_TypNMA_CrtN" name="ABC3_NMA_n" compartment="CntC_CrtN" initialConcentration="6.3165e-05"/>
      <species id="CntS_NamABC3_TypXNRTD_CrtN" name="ABC3_XNRTD_n" compartment="CntC_CrtN" initialConcentration="0"/>
      <species id="CntS_NamCYP_TypDRE_CrtN" name="CYP_DRE_n" compartment="CntC_CrtN" initialConcentration="0.0167"/>
      <species id="CntS_NamCYP_TypG_ActA_CrtN" name="CYP_gene,a_n" compartment="CntC_CrtN" initialConcentration="4.16459e-05"/>
      <species id="CntS_NamCYP_TypG_ActI_CrtN" name="CYP_gene,i_n" compartment="CntC_CrtN" initialConcentration="0.0166584"/>
      <species id="CntS_NamCYP_TypXNRTD_CrtN" name="CYP_XNRTD_n" compartment="CntC_CrtN" initialConcentration="0"/>
      <species id="CntS_NamGCLC_TypARE_CrtN" name="GCLC_ARE_n" compartment="CntC_CrtN" initialConcentration="0.0166488"/>
      <species id="CntS_NamGCLC_TypG_ActA_CrtN" name="GCLC_gene,a_n" compartment="CntC_CrtN" initialConcentration="0.00130176"/>
      <species id="CntS_NamGCLC_TypG_ActI_CrtN" name="GCLC_gene,i_n" compartment="CntC_CrtN" initialConcentration="0.0153982"/>
      <species id="CntS_NamGCLC_TypNMA_CrtN" name="GCLC_NMA_n" compartment="CntC_CrtN" initialConcentration="5.11945e-05"/>
      <species id="CntS_NamGCLM_TypARE_CrtN" name="GCLM_ARE_n" compartment="CntC_CrtN" initialConcentration="0.0166488"/>
      <species id="CntS_NamGCLM_TypG_ActA_CrtN" name="GCLM_gene,a_n" compartment="CntC_CrtN" initialConcentration="0.000346548"/>
      <species id="CntS_NamGCLM_TypG_ActI_CrtN" name="GCLM_gene,i_n" compartment="CntC_CrtN" initialConcentration="0.0163535"/>
      <species id="CntS_NamGCLM_TypNMA_CrtN" name="GCLM_NMA_n" compartment="CntC_CrtN" initialConcentration="5.11945e-05"/>
      <species id="CntS_NamGS_TypARE_CrtN" name="GS_ARE_n" compartment="CntC_CrtN" initialConcentration="0.0166368"/>
      <species id="CntS_NamGS_TypG_ActA_CrtN" name="GS_gene,a_n" compartment="CntC_CrtN" initialConcentration="0.00134485"/>
      <species id="CntS_NamGS_TypG_ActI_CrtN" name="GS_gene,i_n" compartment="CntC_CrtN" initialConcentration="0.0153551"/>
      <species id="CntS_NamGS_TypNMA_CrtN" name="GS_NMA_n" compartment="CntC_CrtN" initialConcentration="6.3165e-05"/>
      <species id="CntS_NamGST_TypARE_CrtN" name="GST_ARE_n" compartment="CntC_CrtN" initialConcentration="0.0166368"/>
      <species id="CntS_NamGST_TypDRE_CrtN" name="GST_DRE_n" compartment="CntC_CrtN" initialConcentration="0.0167"/>
      <species id="CntS_NamGST_TypG_ActA_CrtN" name="GST_gene,a_n" compartment="CntC_CrtN" initialConcentration="0.00248925"/>
      <species id="CntS_NamGST_TypG_ActI_CrtN" name="GST_gene,i_n" compartment="CntC_CrtN" initialConcentration="0.0142108"/>
      <species id="CntS_NamGST_TypNMA_CrtN" name="GST_NMA_n" compartment="CntC_CrtN" initialConcentration="6.3165e-05"/>
      <species id="CntS_NamGST_TypXNRTD_CrtN" name="GST_XNRTD_n" compartment="CntC_CrtN" initialConcentration="0"/>
      <species id="CntS_NamMaf_TypP_CrtN" name="Maf_n" compartment="CntC_CrtN" initialConcentration="0.95666"/>
      <species id="CntS_NamNR_TypP_CrtN" name="NR_n" compartment="CntC_CrtN" initialConcentration="0"/>
      <species id="CntS_NamNrf2_Maf_TypP_CrtN" name="Nrf2:Maf_n" compartment="CntC_CrtN" initialConcentration="0.04252"/>
      <species id="CntS_NamNrf2_TypARE_CrtN" name="Nrf2_ARE_n" compartment="CntC_CrtN" initialConcentration="0.0166293"/>
      <species id="CntS_NamNrf2_TypDRE_CrtN" name="Nrf2_DRE_n" compartment="CntC_CrtN" initialConcentration="0.0167"/>
      <species id="CntS_NamNrf2_TypG_ActA_CrtN" name="Nrf2_gene,a_n" compartment="CntC_CrtN" initialConcentration="0.00816687"/>
      <species id="CntS_NamNrf2_TypG_ActI_CrtN" name="Nrf2_gene,i_n" compartment="CntC_CrtN" initialConcentration="0.00853313"/>
      <species id="CntS_NamNrf2_TypP_CrtN" name="Nrf2_n" compartment="CntC_CrtN" initialConcentration="0.888926"/>
      <species id="CntS_NamNrf2_TypNMA_CrtN" name="Nrf2_NMA_n" compartment="CntC_CrtN" initialConcentration="7.07078e-05"/>
      <species id="CntS_NamNrf2_TypXNRTD_CrtN" name="Nrf2_XNRTD_n" compartment="CntC_CrtN" initialConcentration="0"/>
      <species id="CntS_NamNT_TypP_CrtN" name="NT_n" compartment="CntC_CrtN" initialConcentration="30"/>
      <species id="CntS_Namsink_TypK_CrtN" name="sink_n" compartment="CntC_CrtN" initialConcentration="0"/>
      <species id="CntS_NamX_TypS_CrtN" name="X_n" compartment="CntC_CrtN" initialConcentration="0"/>
      <species id="CntS_NamX_NR_TypP_CrtN" name="XNR_n" compartment="CntC_CrtN" initialConcentration="0"/>
      <species id="CntS_NamXNRT_TypP_CrtN" name="XNRT_n" compartment="CntC_CrtN" initialConcentration="0"/>
    </listOfSpecies>
    <listOfParameters>
      <parameter id="CntP_TypH_RtnAS_SpcNrf2_Maf_TypP_CrtN_RntABC0_TypARE_CrtN" name="H_as_Nrf2:Maf_n_(ABC0_ARE_n)" value="2"/>
      <parameter id="CntP_TypH_RtnAS_SpcNrf2_Maf_TypP_CrtN_RntABC3_TypARE_CrtN" name="H_as_Nrf2:Maf_n_(ABC3_ARE_n)" value="2"/>
      <parameter metaid="COPASI2" id="CntP_TypH_RtnAS_SpcNrf2_Maf_TypP_CrtN_RntGCLC_TypARE_CrtN" name="H_as_Nrf2:Maf_n_(GCLC_ARE_n)" value="3"/>
      <parameter id="CntP_TypH_RtnAS_SpcNrf2_Maf_TypP_CrtN_RntGCLM_TypARE_CrtN" name="H_as_Nrf2:Maf_n_(GCLM_ARE_n)" value="3"/>
      <parameter id="CntP_TypH_RtnAS_SpcNrf2_Maf_TypP_CrtN_RntGS_TypARE_CrtN" name="H_as_Nrf2:Maf_n_(GS_ARE_n)" value="2"/>
      <parameter id="CntP_TypH_RtnAS_SpcNrf2_Maf_TypP_CrtN_RntGST_TypARE_CrtN" name="H_as_Nrf2:Maf_n_(GST_ARE_n)" value="2"/>
      <parameter id="CntP_TypH_RtnAS_SpcXNRT_TypP_CrtN_RntCYP_TypDRE_CrtN" name="H_as_XNRT_n_(CYP_DRE_n)" value="2"/>
      <parameter id="CntP_TypH_RtnAS_SpcXNRT_TypP_CrtN_RntGST_TypDRE_CrtN" name="H_as_XNRT_n_(GST_DRE_n)" value="2"/>
      <parameter id="CntP_TypH_RtnAS_SpcXNRT_TypP_CrtN_RntNrf2_TypDRE_CrtN" name="H_as_XNRT_n_(Nrf2_DRE_n)" value="2"/>
      <parameter id="CntP_Typk_RtnA_SpcABC0_TypG_ActI_CrtN_RntABC0_TypNMA_CrtN" name="k_a_ABC0_gene,i_n_(ABC0_NMA_n)" value="16"/>
      <parameter id="CntP_Typk_RtnA_SpcABC0_TypG_ActI_CrtN_RntABC0_TypXNRTD_CrtN" name="k_a_ABC0_gene,i_n_(ABC0_XNRTD_n)" value="0.5"/>
      <parameter id="CntP_Typk_RtnA_SpcABC3_TypG_ActI_CrtN_RntABC3_TypNMA_CrtN" name="k_a_ABC3_gene,i_n_(ABC3_NMA_n)" value="16"/>
      <parameter id="CntP_Typk_RtnA_SpcABC3_TypG_ActI_CrtN_RntABC3_TypXNRTD_CrtN" name="k_a_ABC3_gene,i_n_(ABC3_XNRTD_n)" value="0.5"/>
      <parameter id="CntP_Typk_RtnA_VerB_SpcABC0_TypG_ActI_CrtN" name="k_a_b_ABC0_gene,i_n" value="0.00068"/>
      <parameter id="CntP_Typk_RtnA_VerB_SpcABC3_TypG_ActI_CrtN" name="k_a_b_ABC3_gene,i_n" value="0.00068"/>
      <parameter id="CntP_Typk_RtnA_VerB_SpcCYP_TypG_ActI_CrtN" name="k_a_b_CYP_gene,i_n" value="2.5e-05"/>
      <parameter id="CntP_Typk_RtnA_VerB_SpcGCLC_TypG_ActI_CrtN" name="k_a_b_GCLC_gene,i_n" value="0.0004"/>
      <parameter id="CntP_Typk_RtnA_VerB_SpcGCLM_TypG_ActI_CrtN" name="k_a_b_GCLM_gene,i_n" value="0.00013"/>
      <parameter id="CntP_Typk_RtnA_VerB_SpcGS_TypG_ActI_CrtN" name="k_a_b_GS_gene,i_n" value="0.0005"/>
      <parameter id="CntP_Typk_RtnA_VerB_SpcGST_TypG_ActI_CrtN" name="k_a_b_GST_gene,i_n" value="0.001"/>
      <parameter id="CntP_Typk_RtnA_VerB_SpcNrf2_TypG_ActI_CrtN" name="k_a_b_Nrf2_gene,i_n" value="0.0025"/>
      <parameter id="CntP_Typk_RtnA_SpcCYP_TypG_ActI_CrtN_RntCYP_TypXNRTD_CrtN" name="k_a_CYP_gene,i_n_(CYP_XNRTD_n)" value="0.03"/>
      <parameter id="CntP_Typk_RtnA_SpcGCLC_TypG_ActI_CrtN_RntGCLC_TypNMA_CrtN" name="k_a_GCLC_gene,i_n_(GCLC_NMA_n)" value="8.7"/>
      <parameter id="CntP_Typk_RtnA_SpcGCLM_TypG_ActI_CrtN_RntGCLM_TypNMA_CrtN" name="k_a_GCLM_gene,i_n_(GCLM_NMA_n)" value="1.6"/>
      <parameter id="CntP_Typk_RtnA_SpcGS_TypG_ActI_CrtN_RntGS_TypNMA_CrtN" name="k_a_GS_gene,i_n_(GS_NMA_n)" value="5.95"/>
      <parameter id="CntP_Typk_RtnA_SpcGST_TypG_ActI_CrtN_RntGST_TypNMA_CrtN" name="k_a_GST_gene,i_n_(GST_NMA_n)" value="11.9"/>
      <parameter id="CntP_Typk_RtnA_SpcGST_TypG_ActI_CrtN_RntGST_TypXNRTD_CrtN" name="k_a_GST_gene,i_n_(GST_XNRTD_n)" value="0.1"/>
      <parameter id="CntP_Typk_RtnA_SpcNrf2_TypG_ActI_CrtN_RntNrf2_TypNMA_CrtN" name="k_a_Nrf2_gene,i_n_(Nrf2_NMA_n)" value="100"/>
      <parameter id="CntP_Typk_RtnA_SpcNrf2_TypG_ActI_CrtN_RntNrf2_TypXNRTD_CrtN" name="k_a_Nrf2_gene,i_n_(Nrf2_XNRTD_n)" value="5"/>
      <parameter id="CntP_Typk_RtnAS_SpcABC0_TypP_PolM_CrtC_RntABC0_TypP_PolM_CrtC" name="k_as_ABC0,m_c_(ABC0,m_c)" value="1e-05"/>
      <parameter id="CntP_Typk_RtnAS_SpcGCLC_TypP_CrtC_RntGCLM_TypP_CrtC" name="k_as_GCLC_c_(GCLM_c)" value="2e-05"/>
      <parameter id="CntP_Typk_RtnAS_SpcGS_TypP_PolM_CrtC_RntGS_TypP_PolM_CrtC" name="k_as_GS,m_c_(GS,m_c)" value="0.0002"/>
      <parameter id="CntP_Typk_RtnAS_SpcGST_TypP_PolM_CrtC_RntGST_TypP_PolM_CrtC" name="k_as_GST,m_c_(GST,m_c)" value="0.0002"/>
      <parameter id="CntP_Typk_RtnAS_SpcNrf2_Maf_TypP_CrtN_RntABC0_TypARE_CrtN" name="k_as_Nrf2:Maf_n_(ABC0_ARE_n)" value="0.042"/>
      <parameter id="CntP_Typk_RtnAS_SpcNrf2_Maf_TypP_CrtN_RntABC3_TypARE_CrtN" name="k_as_Nrf2:Maf_n_(ABC3_ARE_n)" value="0.042"/>
      <parameter id="CntP_Typk_RtnAS_SpcNrf2_Maf_TypP_CrtN_RntGCLC_TypARE_CrtN" name="k_as_Nrf2:Maf_n_(GCLC_ARE_n)" value="0.8"/>
      <parameter id="CntP_Typk_RtnAS_SpcNrf2_Maf_TypP_CrtN_RntGCLM_TypARE_CrtN" name="k_as_Nrf2:Maf_n_(GCLM_ARE_n)" value="0.8"/>
      <parameter id="CntP_Typk_RtnAS_SpcNrf2_Maf_TypP_CrtN_RntGS_TypARE_CrtN" name="k_as_Nrf2:Maf_n_(GS_ARE_n)" value="0.042"/>
      <parameter id="CntP_Typk_RtnAS_SpcNrf2_Maf_TypP_CrtN_RntGST_TypARE_CrtN" name="k_as_Nrf2:Maf_n_(GST_ARE_n)" value="0.042"/>
      <parameter id="CntP_Typk_RtnAS_SpcNrf2_Maf_TypP_CrtN_RntNrf2_TypARE_CrtN" name="k_as_Nrf2:Maf_n_(Nrf2_ARE_n)" value="0.002"/>
      <parameter id="CntP_Typk_RtnAS_SpcNrf2_TypP_CrtC_RntKeap1_TypP_OxO_CrtC" name="k_as_Nrf2_c_(Keap1,o_c)" value="0.002"/>
      <parameter id="CntP_Typk_RtnAS_SpcNrf2_TypP_CrtC_RntKeap1_TypP_CrtC" name="k_as_Nrf2_c_(Keap1_c)" value="0.002"/>
      <parameter id="CntP_Typk_RtnAS_SpcNrf2_TypP_CrtN_RntMaf_TypP_CrtN" name="k_as_Nrf2_n_(Maf_n)" value="0.001"/>
      <parameter id="CntP_Typk_RtnAS_SpcX_TypS_CrtC_RntNR_TypP_CrtC" name="k_as_X_c_(NR_c)" value="0.004"/>
      <parameter id="CntP_Typk_RtnAS_SpcX_TypS_CrtN_RntNR_TypP_CrtN" name="k_as_X_n_(NR_n)" value="0.004"/>
      <parameter id="CntP_Typk_RtnAS_SpcX_NR_TypP_CrtN_RntNT_TypP_CrtN" name="k_as_XNR_n_(NT_n)" value="0.002"/>
      <parameter id="CntP_Typk_RtnAS_SpcXNRT_TypP_CrtN_RntABC0_TypDRE_CrtN" name="k_as_XNRT_n_(ABC0_DRE_n)" value="0.01"/>
      <parameter id="CntP_Typk_RtnAS_SpcXNRT_TypP_CrtN_RntABC3_TypDRE_CrtN" name="k_as_XNRT_n_(ABC3_DRE_n)" value="0.01"/>
      <parameter id="CntP_Typk_RtnAS_SpcXNRT_TypP_CrtN_RntCYP_TypDRE_CrtN" name="k_as_XNRT_n_(CYP_DRE_n)" value="0.002"/>
      <parameter id="CntP_Typk_RtnAS_SpcXNRT_TypP_CrtN_RntGST_TypDRE_CrtN" name="k_as_XNRT_n_(GST_DRE_n)" value="0.02"/>
      <parameter id="CntP_Typk_RtnAS_SpcXNRT_TypP_CrtN_RntNrf2_TypDRE_CrtN" name="k_as_XNRT_n_(Nrf2_DRE_n)" value="0.02"/>
      <parameter id="CntP_Typk_RtnCJ_SpcX_TypS_VerP_CrtC_RntGSH_TypS_CrtC_EnzGST_TypP_CrtC" name="k_cj_X'_c_(GSH_c)_@GST_c" value="7.67"/>
      <parameter id="CntP_Typk_RtnCJ_SpcX_TypS_VerPB_CrtC_RntGSH_TypS_CrtC_EnzGST_TypP_CrtC" name="k_cj_X'b_c_(GSH_c)_@GST_c" value="7.67"/>
      <parameter id="CntP_Typk_RtnD_SpcABC0_TypP_PolM_CrtC" name="k_d_ABC0,m_c" value="1.93e-05"/>
      <parameter id="CntP_Typk_RtnD_SpcABC0_TypP_CrtC" name="k_d_ABC0_c" value="7.15e-06"/>
      <parameter id="CntP_Typk_RtnD_SpcABC0_TypMRNA_CrtC" name="k_d_ABC0_mRNA_c" value="1.93e-05"/>
      <parameter id="CntP_Typk_RtnD_SpcABC3_TypP_CrtC" name="k_d_ABC3_c" value="7.15e-06"/>
      <parameter id="CntP_Typk_RtnD_SpcABC3_TypMRNA_CrtC" name="k_d_ABC3_mRNA_c" value="1.93e-05"/>
      <parameter id="CntP_Typk_RtnD_SpcCYP_TypP_CrtC" name="k_d_CYP_c" value="3.85e-05"/>
      <parameter id="CntP_Typk_RtnD_SpcCYP_TypMRNA_CrtC" name="k_d_CYP_mRNA_c" value="4.81e-05"/>
      <parameter id="CntP_Typk_RtnD_SpcGCL_TypP_CrtC" name="k_d_GCL_c" value="3.86e-05"/>
      <parameter id="CntP_Typk_RtnD_SpcGCLC_TypP_CrtC" name="k_d_GCLC_c" value="3.86e-05"/>
      <parameter id="CntP_Typk_RtnD_SpcGCLC_TypMRNA_CrtC" name="k_d_GCLC_mRNA_c" value="4.83e-05"/>
      <parameter id="CntP_Typk_RtnD_SpcGCLM_TypP_CrtC" name="k_d_GCLM_c" value="3.86e-05"/>
      <parameter id="CntP_Typk_RtnD_SpcGCLM_TypMRNA_CrtC" name="k_d_GCLM_mRNA_c" value="4.83e-05"/>
      <parameter id="CntP_Typk_RtnD_SpcGS_TypP_PolM_CrtC" name="k_d_GS,m_c" value="3.86e-05"/>
      <parameter id="CntP_Typk_RtnD_SpcGS_TypP_CrtC" name="k_d_GS_c" value="1.93e-05"/>
      <parameter id="CntP_Typk_RtnD_SpcGS_TypMRNA_CrtC" name="k_d_GS_mRNA_c" value="4.83e-05"/>
      <parameter id="CntP_Typk_RtnD_SpcGST_TypP_PolM_CrtC" name="k_d_GST,m_c" value="0.000129"/>
      <parameter id="CntP_Typk_RtnD_SpcGST_TypP_CrtC" name="k_d_GST_c" value="1.29e-05"/>
      <parameter id="CntP_Typk_RtnD_SpcGST_TypMRNA_CrtC" name="k_d_GST_mRNA_c" value="4.71e-05"/>
      <parameter id="CntP_Typk_RtnD_SpcNrf2_Keap1_TypP_OxO_CrtC" name="k_d_Nrf2:Keap1,o_c" value="0.0001"/>
      <parameter id="CntP_Typk_RtnD_SpcNrf2_Keap1_TypP_CrtC" name="k_d_Nrf2:Keap1_c" value="0.014"/>
      <parameter id="CntP_Typk_RtnD_SpcNrf2_TypP_CrtC" name="k_d_Nrf2_c" value="0.0001"/>
      <parameter id="CntP_Typk_RtnD_SpcNrf2_TypMRNA_CrtC" name="k_d_Nrf2_mRNA_c" value="6.43e-05"/>
      <parameter id="CntP_Typk_RtnD_SpcNrf2_TypP_CrtN" name="k_d_Nrf2_n" value="0.0001"/>
      <parameter id="CntP_Typk_RtnDF_Ind1_SpcX_TypS_CrtC" name="k_df_1_X_c" value="100"/>
      <parameter id="CntP_Typk_RtnDF_Ind2_SpcX_TypS_CrtC" name="k_df_2_X_c" value="100"/>
      <parameter id="CntP_Typk_RtnDF_SpcX_TypS_CrtE" name="k_df_X_e" value="100"/>
      <parameter id="CntP_Typk_RtnDF_SpcX_TypS_CrtN" name="k_df_X_n" value="100"/>
      <parameter id="CntP_Typk_RtnDS_SpcABC0_TypP_CrtC" name="k_ds_ABC0_c" value="0.02"/>
      <parameter id="CntP_Typk_RtnDS_SpcABC0_TypNMA_CrtN" name="k_ds_ABC0_NMA_n" value="0.02"/>
      <parameter id="CntP_Typk_RtnDS_SpcABC0_TypXNRTD_CrtN" name="k_ds_ABC0_XNRTD_n" value="0.02"/>
      <parameter id="CntP_Typk_RtnDS_SpcABC3_TypNMA_CrtN" name="k_ds_ABC3_NMA_n" value="0.02"/>
      <parameter id="CntP_Typk_RtnDS_SpcABC3_TypXNRTD_CrtN" name="k_ds_ABC3_XNRTD_n" value="0.02"/>
      <parameter id="CntP_Typk_RtnDS_SpcCYP_TypXNRTD_CrtN" name="k_ds_CYP_XNRTD_n" value="0.018"/>
      <parameter id="CntP_Typk_RtnDS_SpcGCL_TypP_CrtC" name="k_ds_GCL_c" value="0.02"/>
      <parameter id="CntP_Typk_RtnDS_SpcGCLC_TypNMA_CrtN" name="k_ds_GCLC_NMA_n" value="0.02"/>
      <parameter id="CntP_Typk_RtnDS_SpcGCLM_TypNMA_CrtN" name="k_ds_GCLM_NMA_n" value="0.02"/>
      <parameter id="CntP_Typk_RtnDS_SpcGS_TypP_CrtC" name="k_ds_GS_c" value="0.02"/>
      <parameter id="CntP_Typk_RtnDS_SpcGS_TypNMA_CrtN" name="k_ds_GS_NMA_n" value="0.02"/>
      <parameter id="CntP_Typk_RtnDS_SpcGST_TypP_CrtC" name="k_ds_GST_c" value="0.02"/>
      <parameter id="CntP_Typk_RtnDS_SpcGST_TypNMA_CrtN" name="k_ds_GST_NMA_n" value="0.02"/>
      <parameter id="CntP_Typk_RtnDS_SpcGST_TypXNRTD_CrtN" name="k_ds_GST_XNRTD_n" value="0.02"/>
      <parameter id="CntP_Typk_RtnDS_SpcNrf2_Keap1_TypP_OxO_CrtC" name="k_ds_Nrf2:Keap1,o_c" value="0.02"/>
      <parameter id="CntP_Typk_RtnDS_SpcNrf2_Keap1_TypP_CrtC" name="k_ds_Nrf2:Keap1_c" value="0.02"/>
      <parameter id="CntP_Typk_RtnDS_SpcNrf2_Maf_TypP_CrtN" name="k_ds_Nrf2:Maf_n" value="0.02"/>
      <parameter id="CntP_Typk_RtnDS_SpcNrf2_TypNMA_CrtN" name="k_ds_Nrf2_NMA_n" value="0.02"/>
      <parameter id="CntP_Typk_RtnDS_SpcNrf2_TypXNRTD_CrtN" name="k_ds_Nrf2_XNRTD_n" value="0.02"/>
      <parameter id="CntP_Typk_RtnDS_SpcX_NR_TypP_CrtC" name="k_ds_XNR_c" value="0.02"/>
      <parameter id="CntP_Typk_RtnDS_SpcX_NR_TypP_CrtN" name="k_ds_XNR_n" value="0.02"/>
      <parameter id="CntP_Typk_RtnDS_SpcXNRT_TypP_CrtN" name="k_ds_XNRT_n" value="0.2"/>
      <parameter id="CntP_Typk_RtnI_SpcABC0_TypG_ActA_CrtN" name="k_i_ABC0_gene,a_n" value="0.01"/>
      <parameter id="CntP_Typk_RtnI_SpcABC3_TypG_ActA_CrtN" name="k_i_ABC3_gene,a_n" value="0.01"/>
      <parameter id="CntP_Typk_RtnI_SpcCYP_TypG_ActA_CrtN" name="k_i_CYP_gene,a_n" value="0.01"/>
      <parameter id="CntP_Typk_RtnI_SpcGCLC_TypG_ActA_CrtN" name="k_i_GCLC_gene,a_n" value="0.01"/>
      <parameter id="CntP_Typk_RtnI_SpcGCLM_TypG_ActA_CrtN" name="k_i_GCLM_gene,a_n" value="0.01"/>
      <parameter id="CntP_Typk_RtnI_SpcGS_TypG_ActA_CrtN" name="k_i_GS_gene,a_n" value="0.01"/>
      <parameter id="CntP_Typk_RtnI_SpcGST_TypG_ActA_CrtN" name="k_i_GST_gene,a_n" value="0.01"/>
      <parameter id="CntP_Typk_RtnI_SpcNrf2_TypG_ActA_CrtN" name="k_i_Nrf2_gene,a_n" value="0.01"/>
      <parameter id="CntP_Typk_RtnOX_VerB_SpcKeap1_TypP_CrtC" name="k_ox_b_Keap1_c" value="0.93"/>
      <parameter id="CntP_Typk_RtnOX_VerB_SpcNrf2_Keap1_TypP_CrtC" name="k_ox_b_Nrf2:Keap1_c" value="0.93"/>
      <parameter id="CntP_Typk_RtnOX_SpcKeap1_TypP_CrtC_RntX_TypS_VerP_CrtC" name="k_ox_Keap1_c_(X'_c)" value="0.00026"/>
      <parameter id="CntP_Typk_RtnOX_SpcNrf2_Keap1_TypP_CrtC_RntX_TypS_VerP_CrtC" name="k_ox_Nrf2:Keap1_c_(X'_c)" value="0.00026"/>
      <parameter id="CntP_Typk_RtnOX_SpcX_TypS_CrtC_EnzCYP_TypP_CrtC" name="k_ox_X_c_@CYP_c" value="2"/>
      <parameter id="CntP_Typk_RtnPR_VerB" name="k_pr_b" value="10"/>
      <parameter id="CntP_Typk_RtnRD_SpcKeap1_TypP_OxO_CrtC" name="k_rd_Keap1,o_c" value="0.1"/>
      <parameter id="CntP_Typk_RtnRD_SpcNrf2_Keap1_TypP_OxO_CrtC" name="k_rd_Nrf2:Keap1,o_c" value="0.1"/>
      <parameter id="CntP_Typk_RtnS_SpcGCL_TypP_CrtC" name="k_s_GCL_c" value="8.2"/>
      <parameter id="CntP_Typk_RtnS_SpcGCLC_TypP_CrtC" name="k_s_GCLC_c" value="1.9"/>
      <parameter id="CntP_Typk_RtnS_SpcGS_TypP_CrtC" name="k_s_GS_c" value="6.5"/>
      <parameter id="CntP_Typk_RtnTL_SpcABC0_TypMRNA_CrtC" name="k_tl_ABC0_mRNA_c" value="0.0417"/>
      <parameter id="CntP_Typk_RtnTL_SpcABC3_TypMRNA_CrtC" name="k_tl_ABC3_mRNA_c" value="0.0417"/>
      <parameter id="CntP_Typk_RtnTL_SpcCYP_TypMRNA_CrtC" name="k_tl_CYP_mRNA_c" value="0.0417"/>
      <parameter id="CntP_Typk_RtnTL_SpcGCLC_TypMRNA_CrtC" name="k_tl_GCLC_mRNA_c" value="0.0417"/>
      <parameter id="CntP_Typk_RtnTL_SpcGCLM_TypMRNA_CrtC" name="k_tl_GCLM_mRNA_c" value="0.0417"/>
      <parameter id="CntP_Typk_RtnTL_SpcGS_TypMRNA_CrtC" name="k_tl_GS_mRNA_c" value="0.0417"/>
      <parameter id="CntP_Typk_RtnTL_SpcGST_TypMRNA_CrtC" name="k_tl_GST_mRNA_c" value="0.0417"/>
      <parameter id="CntP_Typk_RtnTL_SpcNrf2_TypMRNA_CrtC" name="k_tl_Nrf2_mRNA_c" value="0.0417"/>
      <parameter id="CntP_Typk_RtnTN_SpcNrf2_TypP_CrtC" name="k_tn_Nrf2_c" value="0.02"/>
      <parameter id="CntP_Typk_RtnTN_SpcNrf2_TypP_CrtN" name="k_tn_Nrf2_n" value="0.01"/>
      <parameter id="CntP_Typk_RtnTN_SpcX_NR_TypP_CrtC" name="k_tn_XNR_c" value="0.1"/>
      <parameter id="CntP_Typk_RtnTN_SpcX_NR_TypP_CrtN" name="k_tn_XNR_n" value="0.01"/>
      <parameter id="CntP_Typk_RtnTP_SpcX_TypS_VerPP_CrtC_EnzABC3_TypP_CrtC" name="k_tp_X''_c_@ABC3_c" value="333.3"/>
      <parameter id="CntP_Typk_RtnTP_SpcX_TypS_VerPPB_CrtC_EnzABC3_TypP_CrtC" name="k_tp_X''b_c_@ABC3_c" value="333.3"/>
      <parameter id="CntP_Typk_RtnTP_SpcX_TypS_CrtC_EnzABC0_TypP_CrtC" name="k_tp_X_c_@ABC0_c" value="19000"/>
      <parameter id="CntP_Typk_RtnTS_SpcABC0_TypG_ActA_CrtN" name="k_ts_ABC0_gene,a_n" value="0.009"/>
      <parameter id="CntP_Typk_RtnTS_SpcABC3_TypG_ActA_CrtN" name="k_ts_ABC3_gene,a_n" value="0.00027"/>
      <parameter id="CntP_Typk_RtnTS_SpcCYP_TypG_ActA_CrtN" name="k_ts_CYP_gene,a_n" value="1.07"/>
      <parameter id="CntP_Typk_RtnTS_SpcGCLC_TypG_ActA_CrtN" name="k_ts_GCLC_gene,a_n" value="1.98"/>
      <parameter id="CntP_Typk_RtnTS_SpcGCLM_TypG_ActA_CrtN" name="k_ts_GCLM_gene,a_n" value="3.22"/>
      <parameter id="CntP_Typk_RtnTS_SpcGS_TypG_ActA_CrtN" name="k_ts_GS_gene,a_n" value="1.15"/>
      <parameter id="CntP_Typk_RtnTS_SpcGST_TypG_ActA_CrtN" name="k_ts_GST_gene,a_n" value="0.242"/>
      <parameter id="CntP_Typk_RtnTS_SpcNrf2_TypG_ActA_CrtN" name="k_ts_Nrf2_gene,a_n" value="0.00611"/>
      <parameter id="CntP_TypKi_RtnIN_Ind1_VerP_SpcGSH_TypS_CrtC_EnzGCL_TypP_CrtC" name="Ki_in_1'_GSH_c_@GCL_c" value="3100000"/>
      <parameter id="CntP_TypKi_RtnIN_Ind1_VerP_SpcGSH_TypS_CrtC_EnzGCLC_TypP_CrtC" name="Ki_in_1'_GSH_c_@GCLC_c" value="800000"/>
      <parameter id="CntP_TypKi_RtnIN_Ind1_SpcGSH_TypS_CrtC_EnzGCL_TypP_CrtC" name="Ki_in_1_GSH_c_@GCL_c" value="3900000"/>
      <parameter id="CntP_TypKi_RtnIN_Ind1_SpcGSH_TypS_CrtC_EnzGCLC_TypP_CrtC" name="Ki_in_1_GSH_c_@GCLC_c" value="400000"/>
      <parameter id="CntP_TypKi_RtnIN_Ind2_VerP_SpcGSH_TypS_CrtC_EnzGCL_TypP_CrtC" name="Ki_in_2'_GSH_c_@GCL_c" value="800000"/>
      <parameter id="CntP_TypKi_RtnIN_Ind2_VerP_SpcGSH_TypS_CrtC_EnzGCLC_TypP_CrtC" name="Ki_in_2'_GSH_c_@GCLC_c" value="300000"/>
      <parameter id="CntP_TypKi_RtnIN_Ind2_SpcGSH_TypS_CrtC_EnzGCL_TypP_CrtC" name="Ki_in_2_GSH_c_@GCL_c" value="6500000"/>
      <parameter id="CntP_TypKi_RtnIN_Ind2_SpcGSH_TypS_CrtC_EnzGCLC_TypP_CrtC" name="Ki_in_2_GSH_c_@GCLC_c" value="1300000"/>
      <parameter id="CntP_TypKi_RtnIN_SpcX_TypS_VerPP_CrtC_EnzGST_TypP_CrtC" name="Ki_in_X''_c_@GST_c" value="85000"/>
      <parameter id="CntP_TypKi_RtnIN_SpcX_TypS_VerPPB_CrtC_EnzGST_TypP_CrtC" name="Ki_in_X''b_c_@GST_c" value="85000"/>
      <parameter id="CntP_TypKm_RtnCJ_Ind6_SpcGSH_TypS_CrtC_EnzGST_TypP_CrtC" name="Km_cj_6_GSH_c_@GST_c" value="500000"/>
      <parameter id="CntP_TypKm_RtnCJ_SpcGSH_TypS_CrtC_EnzGST_TypP_CrtC" name="Km_cj_GSH_c_@GST_c" value="500000"/>
      <parameter id="CntP_TypKm_RtnCJ_SpcX_TypS_VerP_CrtC_EnzGST_TypP_CrtC" name="Km_cj_X'_c_@GST_c" value="50000"/>
      <parameter id="CntP_TypKm_RtnCJ_SpcX_TypS_VerPB_CrtC_EnzGST_TypP_CrtC" name="Km_cj_X'b_c_@GST_c" value="50000"/>
      <parameter id="CntP_TypKm_RtnCS_SpcGSH_TypS_CrtC" name="Km_cs_GSH_c" value="20000000"/>
      <parameter id="CntP_TypKm_RtnOX_SpcX_TypS_CrtC_EnzCYP_TypP_CrtC" name="Km_ox_X_c_@CYP_c" value="100"/>
      <parameter id="CntP_TypKm_RtnS_Ind1_SpcrGC_TypS_CrtC_EnzGS_TypP_CrtC" name="Km_s_1_rGC_c_@GS_c" value="660000"/>
      <parameter id="CntP_TypKm_RtnS_Ind2_SpcrGC_TypS_CrtC_EnzGS_TypP_CrtC" name="Km_s_2_rGC_c_@GS_c" value="1500000"/>
      <parameter id="CntP_TypKm_RtnS_SpcATP_TypS_CrtC_EnzGCL_TypP_CrtC" name="Km_s_ATP_c_@GCL_c" value="870000"/>
      <parameter id="CntP_TypKm_RtnS_SpcATP_TypS_CrtC_EnzGCLC_TypP_CrtC" name="Km_s_ATP_c_@GCLC_c" value="5000000"/>
      <parameter id="CntP_TypKm_RtnS_SpcATP_TypS_CrtC_EnzGS_TypP_CrtC" name="Km_s_ATP_c_@GS_c" value="70000"/>
      <parameter id="CntP_TypKm_RtnS_SpcCys_TypS_CrtC_EnzGCL_TypP_CrtC" name="Km_s_Cys_c_@GCL_c" value="220000"/>
      <parameter id="CntP_TypKm_RtnS_SpcCys_TypS_CrtC_EnzGCLC_TypP_CrtC" name="Km_s_Cys_c_@GCLC_c" value="270000"/>
      <parameter id="CntP_TypKm_RtnS_SpcGlu_TypS_CrtC_EnzGCL_TypP_CrtC" name="Km_s_Glu_c_@GCL_c" value="480000"/>
      <parameter id="CntP_TypKm_RtnS_SpcGlu_TypS_CrtC_EnzGCLC_TypP_CrtC" name="Km_s_Glu_c_@GCLC_c" value="1600000"/>
      <parameter id="CntP_TypKm_RtnS_SpcGly_TypS_CrtC_EnzGS_TypP_CrtC" name="Km_s_Gly_c_@GS_c" value="1750000"/>
      <parameter id="CntP_TypKm_RtnTP_SpcX_TypS_VerPP_CrtC_EnzABC3_TypP_CrtC" name="Km_tp_X''_c_@ABC3_c" value="7000"/>
      <parameter id="CntP_TypKm_RtnTP_SpcX_TypS_VerPPB_CrtC_EnzABC3_TypP_CrtC" name="Km_tp_X''b_c_@ABC3_c" value="7000"/>
      <parameter id="CntP_TypKm_RtnTP_SpcX_TypS_CrtC_EnzABC0_TypP_CrtC" name="Km_tp_X_c_@ABC0_c" value="70"/>
      <parameter id="CntP_TypP_RolAlive" name="P_Alive" value="1" constant="false"/>
      <parameter id="CntP_TypP_RolAmount_SpcX_TypS_VerPP_CrtE" name="P_Amount_X''_e" value="0" constant="false"/>
      <parameter id="CntP_TypP_RolAmount_SpcX_TypS_VerI" name="P_Amount_Xi" value="0" constant="false"/>
      <parameter id="CntP_TypP_RolBaseline_chemical_load_damage" name="P_Baseline_chemical_load_damage" value="0"/>
      <parameter id="CntP_TypP_RolBaseline_chemical_load_regeneration" name="P_Baseline_chemical_load_regeneration" value="0"/>
      <parameter id="CntP_TypP_RolChemical_load" name="P_Chemical_load" value="0.740676688800325" constant="false"/>
      <parameter id="CntP_TypP_RolChemical_load_base" name="P_Chemical_load_base" value="0.579591206" constant="false"/>
      <parameter id="CntP_TypP_RolChemical_load_base_SpcX_TypS_VerPP_CrtC" name="P_Chemical_load_base_X''_c" value="0" constant="false"/>
      <parameter id="CntP_TypP_RolChemical_load_base_SpcX_TypS_VerPPB_CrtC" name="P_Chemical_load_base_X''b_c" value="0.000321206" constant="false"/>
      <parameter metaid="COPASI3" id="CntP_TypP_RolChemical_load_base_SpcX_TypS_VerP_CrtC" name="P_Chemical_load_base_X'_c" value="0" constant="false"/>
      <parameter id="CntP_TypP_RolChemical_load_base_SpcX_TypS_VerPB_CrtC" name="P_Chemical_load_base_X'b_c" value="0.57927" constant="false"/>
      <parameter metaid="COPASI4" id="CntP_TypP_RolChemical_load_base_SpcX_TypS_CrtC" name="P_Chemical_load_base_X_c" value="0" constant="false"/>
      <parameter id="CntP_TypP_RolChemical_load_base_SpcX_TypS_CrtN" name="P_Chemical_load_base_X_n" value="0" constant="false"/>
      <parameter id="CntP_TypP_RolDamage" name="P_Damage" value="0" constant="false"/>
      <parameter id="CntP_TypP_RolEC50_damage" name="P_EC50_damage" value="222"/>
      <parameter id="CntP_TypP_RolEC50_regeneration" name="P_EC50_regeneration" value="0.5"/>
      <parameter metaid="COPASI5" id="CntP_TypP_RolFitness" name="P_Fitness" value="1" constant="false"/>
      <parameter id="CntP_TypP_RolFitness_amplifier" name="P_Fitness_amplifier" value="2e-05"/>
      <parameter id="CntP_TypP_RolFitness_helper" name="P_Fitness_helper" value="1" constant="false"/>
      <parameter id="CntP_TypP_RolHill_coefficient_of_chemical_load_damage" name="P_Hill_coefficient_of_chemical_load_damage" value="1.75"/>
      <parameter id="CntP_TypP_RolHill_coefficient_of_chemical_load_regeneration" name="P_Hill_coefficient_of_chemical_load_regeneration" value="7"/>
      <parameter id="CntP_TypP_RolLethal_fitness_threshold" name="P_Lethal_fitness_threshold" value="0"/>
      <parameter id="CntP_TypP_RolMaximal_chemical_load_damage" name="P_Maximal_chemical_load_damage" value="99"/>
      <parameter id="CntP_TypP_RolMaximal_chemical_load_regeneration" name="P_Maximal_chemical_load_regeneration" value="1"/>
      <parameter id="CntP_TypP_RolMaximal_fitness" name="P_Maximal_fitness" value="1"/>
      <parameter id="CntP_TypP_RolPotential_regeneration" name="P_Potential_regeneration" value="0" constant="false"/>
      <parameter id="CntP_TypP_RolRatio_Amount_SpcX_TypS_VerPP_CrtE_RntX_TypS_VerI" name="P_Ratio_Amount_X''_e_/_Xi" constant="false"/>
      <parameter metaid="COPASI6" id="CntP_TypP_RolRegeneration" name="P_Regeneration" value="0" constant="false"/>
      <parameter id="CntP_TypP_RolRegeneration_capacity" name="P_Regeneration_capacity" value="1"/>
      <parameter id="CntP_TypP_RolRegeneration_threshold" name="P_Regeneration_threshold" value="0" constant="false"/>
      <parameter metaid="COPASI7" id="CntP_TypP_RtnS_SpcrGC_TypS_CrtC" name="P_s_rGC_c" value="1"/>
      <parameter metaid="COPASI8" id="CntP_TypP_RolToxicity_SpcX_TypS_VerPP_CrtC" name="P_Toxicity_X''_c" value="1e-05"/>
      <parameter id="CntP_TypP_RolToxicity_SpcX_TypS_VerPPB_CrtC" name="P_Toxicity_X''b_c" value="1e-05"/>
      <parameter id="CntP_TypP_RolToxicity_SpcX_TypS_VerP_CrtC" name="P_Toxicity_X'_c" value="0.001"/>
      <parameter id="CntP_TypP_RolToxicity_SpcX_TypS_VerPB_CrtC" name="P_Toxicity_X'b_c" value="0.001"/>
      <parameter id="CntP_TypP_RolToxicity_SpcX_TypS_CrtC" name="P_Toxicity_X_c" value="0.2"/>
      <parameter id="CntP_TypP_RolToxicity_SpcX_TypS_CrtN" name="P_Toxicity_X_n" value="0"/>
      <parameter id="CntP_TypP_RolUndamaged" name="P_Undamaged" value="1" constant="false"/>
      <parameter id="CntP_TypP_RolUnutilized_regeneration" name="P_Unutilized_regeneration" value="0" constant="false"/>
      <parameter id="CntP_TypP_RolUnutilized_regeneration_helper" name="P_Unutilized_regeneration_helper" value="0" constant="false"/>
      <parameter metaid="COPASI9" id="quantity_to_number_factor" name="quantity_to_number_factor" value="602214179000000"/>
      <parameter id="CntP_Typv_RtnCS_SpcGSH_TypS_CrtC" name="v_cs_GSH_c" value="1845"/>
    </listOfParameters>
    <listOfInitialAssignments>
      <initialAssignment symbol="CntP_TypP_RolRegeneration_threshold">
        <math xmlns="http://www.w3.org/1998/Math/MathML">
          <ci> CntP_TypP_RolPotential_regeneration </ci>
        </math>
      </initialAssignment>
    </listOfInitialAssignments>
    <listOfRules>
      <assignmentRule variable="CntP_TypP_RolAmount_SpcX_TypS_VerPP_CrtE">
        <math xmlns="http://www.w3.org/1998/Math/MathML">
          <apply>
            <times/>
            <ci> CntS_NamX_TypS_VerPP_CrtE </ci>
            <ci> quantity_to_number_factor </ci>
            <ci> CntC_CrtE </ci>
          </apply>
        </math>
      </assignmentRule>
      <assignmentRule variable="CntP_TypP_RolAmount_SpcX_TypS_VerI">
        <math xmlns="http://www.w3.org/1998/Math/MathML">
          <apply>
            <plus/>
            <apply>
              <times/>
              <ci> CntS_NamX_TypS_CrtC </ci>
              <ci> quantity_to_number_factor </ci>
              <ci> CntC_CrtC </ci>
            </apply>
            <apply>
              <times/>
              <ci> CntS_NamX_TypS_CrtN </ci>
              <ci> quantity_to_number_factor </ci>
              <ci> CntC_CrtN </ci>
            </apply>
            <apply>
              <times/>
              <ci> CntS_NamX_TypS_VerP_CrtC </ci>
              <ci> quantity_to_number_factor </ci>
              <ci> CntC_CrtC </ci>
            </apply>
            <apply>
              <times/>
              <ci> CntS_NamX_TypS_VerPP_CrtC </ci>
              <ci> quantity_to_number_factor </ci>
              <ci> CntC_CrtC </ci>
            </apply>
            <apply>
              <times/>
              <ci> CntS_NamX_TypS_VerPP_CrtE </ci>
              <ci> quantity_to_number_factor </ci>
              <ci> CntC_CrtE </ci>
            </apply>
            <apply>
              <times/>
              <ci> CntS_NamX_NR_TypP_CrtC </ci>
              <ci> quantity_to_number_factor </ci>
              <ci> CntC_CrtC </ci>
            </apply>
            <apply>
              <times/>
              <ci> CntS_NamX_NR_TypP_CrtN </ci>
              <ci> quantity_to_number_factor </ci>
              <ci> CntC_CrtN </ci>
            </apply>
            <apply>
              <times/>
              <ci> CntS_NamXNRT_TypP_CrtN </ci>
              <ci> quantity_to_number_factor </ci>
              <ci> CntC_CrtN </ci>
            </apply>
            <apply>
              <times/>
              <ci> CntS_NamABC0_TypXNRTD_CrtN </ci>
              <ci> quantity_to_number_factor </ci>
              <ci> CntC_CrtN </ci>
            </apply>
            <apply>
              <times/>
              <ci> CntS_NamCYP_TypXNRTD_CrtN </ci>
              <ci> quantity_to_number_factor </ci>
              <ci> CntC_CrtN </ci>
            </apply>
            <apply>
              <times/>
              <ci> CntS_NamGST_TypXNRTD_CrtN </ci>
              <ci> quantity_to_number_factor </ci>
              <ci> CntC_CrtN </ci>
            </apply>
            <apply>
              <times/>
              <ci> CntS_NamABC3_TypXNRTD_CrtN </ci>
              <ci> quantity_to_number_factor </ci>
              <ci> CntC_CrtN </ci>
            </apply>
            <apply>
              <times/>
              <ci> CntS_NamNrf2_TypXNRTD_CrtN </ci>
              <ci> quantity_to_number_factor </ci>
              <ci> CntC_CrtN </ci>
            </apply>
          </apply>
        </math>
      </assignmentRule>
      <assignmentRule variable="CntP_TypP_RolChemical_load_base_SpcX_TypS_VerPP_CrtC">
        <math xmlns="http://www.w3.org/1998/Math/MathML">
          <apply>
            <times/>
            <ci> CntP_TypP_RolToxicity_SpcX_TypS_VerPP_CrtC </ci>
            <ci> CntS_NamX_TypS_VerPP_CrtC </ci>
          </apply>
        </math>
      </assignmentRule>
      <assignmentRule variable="CntP_TypP_RolChemical_load_base_SpcX_TypS_VerPPB_CrtC">
        <math xmlns="http://www.w3.org/1998/Math/MathML">
          <apply>
            <times/>
            <ci> CntP_TypP_RolToxicity_SpcX_TypS_VerPPB_CrtC </ci>
            <ci> CntS_NamX_TypS_VerPPB_CrtC </ci>
          </apply>
        </math>
      </assignmentRule>
      <assignmentRule variable="CntP_TypP_RolChemical_load_base_SpcX_TypS_VerP_CrtC">
        <math xmlns="http://www.w3.org/1998/Math/MathML">
          <apply>
            <times/>
            <ci> CntP_TypP_RolToxicity_SpcX_TypS_VerP_CrtC </ci>
            <ci> CntS_NamX_TypS_VerP_CrtC </ci>
          </apply>
        </math>
      </assignmentRule>
      <assignmentRule variable="CntP_TypP_RolChemical_load_base_SpcX_TypS_VerPB_CrtC">
        <math xmlns="http://www.w3.org/1998/Math/MathML">
          <apply>
            <times/>
            <ci> CntP_TypP_RolToxicity_SpcX_TypS_VerPB_CrtC </ci>
            <ci> CntS_NamX_TypS_VerPB_CrtC </ci>
          </apply>
        </math>
      </assignmentRule>
      <assignmentRule variable="CntP_TypP_RolChemical_load_base_SpcX_TypS_CrtC">
        <math xmlns="http://www.w3.org/1998/Math/MathML">
          <apply>
            <times/>
            <ci> CntP_TypP_RolToxicity_SpcX_TypS_CrtC </ci>
            <ci> CntS_NamX_TypS_CrtC </ci>
          </apply>
        </math>
      </assignmentRule>
      <assignmentRule variable="CntP_TypP_RolChemical_load_base_SpcX_TypS_CrtN">
        <math xmlns="http://www.w3.org/1998/Math/MathML">
          <apply>
            <times/>
            <ci> CntP_TypP_RolToxicity_SpcX_TypS_CrtN </ci>
            <ci> CntS_NamX_TypS_CrtN </ci>
          </apply>
        </math>
      </assignmentRule>
      <assignmentRule variable="CntP_TypP_RolChemical_load_base">
        <math xmlns="http://www.w3.org/1998/Math/MathML">
          <apply>
            <plus/>
            <ci> CntP_TypP_RolChemical_load_base_SpcX_TypS_CrtC </ci>
            <ci> CntP_TypP_RolChemical_load_base_SpcX_TypS_CrtN </ci>
            <ci> CntP_TypP_RolChemical_load_base_SpcX_TypS_VerP_CrtC </ci>
            <ci> CntP_TypP_RolChemical_load_base_SpcX_TypS_VerPB_CrtC </ci>
            <ci> CntP_TypP_RolChemical_load_base_SpcX_TypS_VerPP_CrtC </ci>
            <ci> CntP_TypP_RolChemical_load_base_SpcX_TypS_VerPPB_CrtC </ci>
          </apply>
        </math>
      </assignmentRule>
      <assignmentRule variable="CntP_TypP_RolChemical_load">
        <math xmlns="http://www.w3.org/1998/Math/MathML">
          <apply>
            <plus/>
            <ci> CntP_TypP_RolBaseline_chemical_load_regeneration </ci>
            <apply>
              <divide/>
              <apply>
                <times/>
                <ci> CntP_TypP_RolMaximal_chemical_load_regeneration </ci>
                <apply>
                  <power/>
                  <ci> CntP_TypP_RolChemical_load_base </ci>
                  <ci> CntP_TypP_RolHill_coefficient_of_chemical_load_regeneration </ci>
                </apply>
              </apply>
              <apply>
                <plus/>
                <apply>
                  <power/>
                  <ci> CntP_TypP_RolEC50_regeneration </ci>
                  <ci> CntP_TypP_RolHill_coefficient_of_chemical_load_regeneration </ci>
                </apply>
                <apply>
                  <power/>
                  <ci> CntP_TypP_RolChemical_load_base </ci>
                  <ci> CntP_TypP_RolHill_coefficient_of_chemical_load_regeneration </ci>
                </apply>
              </apply>
            </apply>
            <ci> CntP_TypP_RolBaseline_chemical_load_damage </ci>
            <apply>
              <divide/>
              <apply>
                <times/>
                <ci> CntP_TypP_RolMaximal_chemical_load_damage </ci>
                <apply>
                  <power/>
                  <ci> CntP_TypP_RolChemical_load_base </ci>
                  <ci> CntP_TypP_RolHill_coefficient_of_chemical_load_damage </ci>
                </apply>
              </apply>
              <apply>
                <plus/>
                <apply>
                  <power/>
                  <ci> CntP_TypP_RolEC50_damage </ci>
                  <ci> CntP_TypP_RolHill_coefficient_of_chemical_load_damage </ci>
                </apply>
                <apply>
                  <power/>
                  <ci> CntP_TypP_RolChemical_load_base </ci>
                  <ci> CntP_TypP_RolHill_coefficient_of_chemical_load_damage </ci>
                </apply>
              </apply>
            </apply>
          </apply>
        </math>
      </assignmentRule>
      <assignmentRule variable="CntP_TypP_RolRatio_Amount_SpcX_TypS_VerPP_CrtE_RntX_TypS_VerI">
        <math xmlns="http://www.w3.org/1998/Math/MathML">
          <apply>
            <times/>
            <apply>
              <divide/>
              <ci> CntP_TypP_RolAmount_SpcX_TypS_VerPP_CrtE </ci>
              <ci> CntP_TypP_RolAmount_SpcX_TypS_VerI </ci>
            </apply>
            <cn> 100 </cn>
          </apply>
        </math>
      </assignmentRule>
      <assignmentRule variable="CntP_TypP_RolUnutilized_regeneration">
        <math xmlns="http://www.w3.org/1998/Math/MathML">
          <apply>
            <plus/>
            <apply>
              <divide/>
              <apply>
                <times/>
                <ci> CntP_TypP_RolUndamaged </ci>
                <apply>
                  <plus/>
                  <apply>
                    <minus/>
                    <ci> CntP_TypP_RolPotential_regeneration </ci>
                    <ci> CntP_TypP_RolRegeneration_threshold </ci>
                  </apply>
                  <apply>
                    <abs/>
                    <apply>
                      <minus/>
                      <ci> CntP_TypP_RolPotential_regeneration </ci>
                      <ci> CntP_TypP_RolRegeneration_threshold </ci>
                    </apply>
                  </apply>
                </apply>
              </apply>
              <cn> 2 </cn>
            </apply>
            <ci> CntP_TypP_RolUnutilized_regeneration_helper </ci>
          </apply>
        </math>
      </assignmentRule>
      <assignmentRule variable="CntP_TypP_RolRegeneration">
        <math xmlns="http://www.w3.org/1998/Math/MathML">
          <apply>
            <minus/>
            <ci> CntP_TypP_RolPotential_regeneration </ci>
            <ci> CntP_TypP_RolUnutilized_regeneration </ci>
          </apply>
        </math>
      </assignmentRule>
      <assignmentRule variable="CntP_TypP_RolFitness_helper">
        <math xmlns="http://www.w3.org/1998/Math/MathML">
          <apply>
            <plus/>
            <apply>
              <times/>
              <ci> CntP_TypP_RolFitness_amplifier </ci>
              <apply>
                <divide/>
                <apply>
                  <minus/>
                  <apply>
                    <plus/>
                    <ci> CntP_TypP_RolDamage </ci>
                    <ci> CntP_TypP_RolRegeneration </ci>
                  </apply>
                  <apply>
                    <abs/>
                    <apply>
                      <plus/>
                      <ci> CntP_TypP_RolDamage </ci>
                      <ci> CntP_TypP_RolRegeneration </ci>
                    </apply>
                  </apply>
                </apply>
                <cn> 2 </cn>
              </apply>
            </apply>
            <ci> CntP_TypP_RolMaximal_fitness </ci>
          </apply>
        </math>
      </assignmentRule>
      <assignmentRule variable="CntP_TypP_RolFitness">
        <math xmlns="http://www.w3.org/1998/Math/MathML">
          <apply>
            <plus/>
            <apply>
              <times/>
              <ci> CntP_TypP_RolAlive </ci>
              <apply>
                <divide/>
                <apply>
                  <plus/>
                  <apply>
                    <minus/>
                    <ci> CntP_TypP_RolFitness_helper </ci>
                    <ci> CntP_TypP_RolLethal_fitness_threshold </ci>
                  </apply>
                  <apply>
                    <abs/>
                    <apply>
                      <minus/>
                      <ci> CntP_TypP_RolFitness_helper </ci>
                      <ci> CntP_TypP_RolLethal_fitness_threshold </ci>
                    </apply>
                  </apply>
                </apply>
                <cn> 2 </cn>
              </apply>
            </apply>
            <ci> CntP_TypP_RolLethal_fitness_threshold </ci>
          </apply>
        </math>
      </assignmentRule>
      <rateRule variable="CntP_TypP_RolDamage">
        <math xmlns="http://www.w3.org/1998/Math/MathML">
          <apply>
            <divide/>
            <apply>
              <times/>
              <apply>
                <minus/>
                <cn> 1 </cn>
              </apply>
              <apply>
                <plus/>
                <apply>
                  <minus/>
                  <ci> CntP_TypP_RolChemical_load </ci>
                  <ci> CntP_TypP_RolRegeneration_capacity </ci>
                </apply>
                <apply>
                  <abs/>
                  <apply>
                    <minus/>
                    <ci> CntP_TypP_RolChemical_load </ci>
                    <ci> CntP_TypP_RolRegeneration_capacity </ci>
                  </apply>
                </apply>
              </apply>
            </apply>
            <cn> 2 </cn>
          </apply>
        </math>
      </rateRule>
      <rateRule variable="CntP_TypP_RolPotential_regeneration">
        <math xmlns="http://www.w3.org/1998/Math/MathML">
          <apply>
            <divide/>
            <apply>
              <plus/>
              <apply>
                <minus/>
                <ci> CntP_TypP_RolRegeneration_capacity </ci>
                <ci> CntP_TypP_RolChemical_load </ci>
              </apply>
              <apply>
                <abs/>
                <apply>
                  <minus/>
                  <ci> CntP_TypP_RolRegeneration_capacity </ci>
                  <ci> CntP_TypP_RolChemical_load </ci>
                </apply>
              </apply>
            </apply>
            <cn> 2 </cn>
          </apply>
        </math>
      </rateRule>
    </listOfRules>
    <listOfReactions>
      <reaction id="CntR_Ind082_RntABC0_TypP_PolM_CrtC_RtnD_Cr1C_RevI" name="ABC0,m_c degradation (irrev. c #82)">
        <listOfReactants>
          <speciesReference species="CntS_NamABC0_TypP_PolM_CrtC"/>
        </listOfReactants>
        <kineticLaw>
          <math xmlns="http://www.w3.org/1998/Math/MathML">
            <apply>
              <times/>
              <ci> CntC_CrtC </ci>
              <apply>
                <ci> function_75 </ci>
                <ci> CntP_Typk_RtnD_SpcABC0_TypP_PolM_CrtC </ci>
                <ci> CntS_NamABC0_TypP_PolM_CrtC </ci>
              </apply>
            </apply>
          </math>
        </kineticLaw>
      </reaction>
      <reaction id="CntR_Ind084_RntABC0_TypP_CrtC_RtnD_Cr1C_RevI" name="ABC0_c degradation (irrev. c #84)">
        <listOfReactants>
          <speciesReference species="CntS_NamABC0_TypP_CrtC"/>
        </listOfReactants>
        <kineticLaw>
          <math xmlns="http://www.w3.org/1998/Math/MathML">
            <apply>
              <times/>
              <ci> CntC_CrtC </ci>
              <apply>
                <ci> function_76 </ci>
                <ci> CntP_Typk_RtnD_SpcABC0_TypP_CrtC </ci>
                <ci> CntS_NamABC0_TypP_CrtC </ci>
              </apply>
            </apply>
          </math>
        </kineticLaw>
      </reaction>
      <reaction id="CntR_Ind083_PrdABC0_TypP_CrtC_RtnF_Cr1C_RevR" name="ABC0_c formation (rev. c #83)">
        <listOfReactants>
          <speciesReference species="CntS_NamABC0_TypP_PolM_CrtC" stoichiometry="2"/>
        </listOfReactants>
        <listOfProducts>
          <speciesReference species="CntS_NamABC0_TypP_CrtC"/>
        </listOfProducts>
        <kineticLaw>
          <math xmlns="http://www.w3.org/1998/Math/MathML">
            <apply>
              <times/>
              <ci> CntC_CrtC </ci>
              <apply>
                <minus/>
                <apply>
                  <times/>
                  <ci> CntP_Typk_RtnAS_SpcABC0_TypP_PolM_CrtC_RntABC0_TypP_PolM_CrtC </ci>
                  <apply>
                    <power/>
                    <ci> CntS_NamABC0_TypP_PolM_CrtC </ci>
                    <cn> 2 </cn>
                  </apply>
                </apply>
                <apply>
                  <times/>
                  <ci> CntP_Typk_RtnDS_SpcABC0_TypP_CrtC </ci>
                  <ci> CntS_NamABC0_TypP_CrtC </ci>
                </apply>
              </apply>
            </apply>
          </math>
        </kineticLaw>
      </reaction>
      <reaction id="CntR_Ind079_RntABC0_TypG_ActA_CrtN_RtnTS_Cr1N_RevI" name="ABC0_gene,a_n transcription (irrev. n #79)">
        <listOfProducts>
          <speciesReference species="CntS_NamABC0_TypMRNA_CrtC"/>
        </listOfProducts>
        <listOfModifiers>
          <modifierSpeciesReference species="CntS_NamABC0_TypG_ActA_CrtN"/>
        </listOfModifiers>
        <kineticLaw>
          <math xmlns="http://www.w3.org/1998/Math/MathML">
            <apply>
              <times/>
              <ci> CntC_CrtC </ci>
              <apply>
                <ci> function_77 </ci>
                <ci> CntC_CrtC </ci>
                <ci> CntC_CrtN </ci>
                <ci> CntP_Typk_RtnTS_SpcABC0_TypG_ActA_CrtN </ci>
                <ci> CntS_NamABC0_TypG_ActA_CrtN </ci>
              </apply>
            </apply>
          </math>
        </kineticLaw>
      </reaction>
      <reaction id="CntR_Ind078_RntABC0_TypG_ActI_CrtN_RtnA_Cr1N_RevR" name="ABC0_gene,i_n activation (rev. n #78)">
        <listOfReactants>
          <speciesReference species="CntS_NamABC0_TypG_ActI_CrtN"/>
        </listOfReactants>
        <listOfProducts>
          <speciesReference species="CntS_NamABC0_TypG_ActA_CrtN"/>
        </listOfProducts>
        <listOfModifiers>
          <modifierSpeciesReference species="CntS_NamABC0_TypNMA_CrtN"/>
          <modifierSpeciesReference species="CntS_NamABC0_TypXNRTD_CrtN"/>
        </listOfModifiers>
        <kineticLaw>
          <math xmlns="http://www.w3.org/1998/Math/MathML">
            <apply>
              <times/>
              <ci> CntC_CrtN </ci>
              <apply>
                <ci> function_78 </ci>
                <ci> CntP_Typk_RtnA_SpcABC0_TypG_ActI_CrtN_RntABC0_TypNMA_CrtN </ci>
                <ci> CntP_Typk_RtnA_SpcABC0_TypG_ActI_CrtN_RntABC0_TypXNRTD_CrtN </ci>
                <ci> CntP_Typk_RtnA_VerB_SpcABC0_TypG_ActI_CrtN </ci>
                <ci> CntP_Typk_RtnI_SpcABC0_TypG_ActA_CrtN </ci>
                <ci> CntS_NamABC0_TypG_ActA_CrtN </ci>
                <ci> CntS_NamABC0_TypG_ActI_CrtN </ci>
                <ci> CntS_NamABC0_TypNMA_CrtN </ci>
                <ci> CntS_NamABC0_TypXNRTD_CrtN </ci>
              </apply>
            </apply>
          </math>
        </kineticLaw>
      </reaction>
      <reaction id="CntR_Ind080_RntABC0_TypMRNA_CrtC_RtnD_Cr1C_RevI" name="ABC0_mRNA_c degradation (irrev. c #80)">
        <listOfReactants>
          <speciesReference species="CntS_NamABC0_TypMRNA_CrtC"/>
        </listOfReactants>
        <kineticLaw>
          <math xmlns="http://www.w3.org/1998/Math/MathML">
            <apply>
              <times/>
              <ci> CntC_CrtC </ci>
              <apply>
                <ci> function_79 </ci>
                <ci> CntP_Typk_RtnD_SpcABC0_TypMRNA_CrtC </ci>
                <ci> CntS_NamABC0_TypMRNA_CrtC </ci>
              </apply>
            </apply>
          </math>
        </kineticLaw>
      </reaction>
      <reaction id="CntR_Ind081_RntABC0_TypMRNA_CrtC_RtnTL_Cr1C_RevI" name="ABC0_mRNA_c translation (irrev. c #81)">
        <listOfProducts>
          <speciesReference species="CntS_NamABC0_TypP_PolM_CrtC"/>
        </listOfProducts>
        <listOfModifiers>
          <modifierSpeciesReference species="CntS_NamABC0_TypMRNA_CrtC"/>
        </listOfModifiers>
        <kineticLaw>
          <math xmlns="http://www.w3.org/1998/Math/MathML">
            <apply>
              <times/>
              <ci> CntC_CrtC </ci>
              <apply>
                <ci> function_80 </ci>
                <ci> CntP_Typk_RtnTL_SpcABC0_TypMRNA_CrtC </ci>
                <ci> CntS_NamABC0_TypMRNA_CrtC </ci>
              </apply>
            </apply>
          </math>
        </kineticLaw>
      </reaction>
      <reaction id="CntR_Ind076_PrdABC0_TypNMA_CrtN_RtnF_Cr1N_RevR" name="ABC0_NMA_n formation (rev. n #76)">
        <listOfReactants>
          <speciesReference species="CntS_NamNrf2_Maf_TypP_CrtN"/>
          <speciesReference species="CntS_NamABC0_TypARE_CrtN"/>
        </listOfReactants>
        <listOfProducts>
          <speciesReference species="CntS_NamABC0_TypNMA_CrtN"/>
        </listOfProducts>
        <kineticLaw>
          <math xmlns="http://www.w3.org/1998/Math/MathML">
            <apply>
              <times/>
              <ci> CntC_CrtN </ci>
              <apply>
                <ci> function_81 </ci>
                <ci> CntP_TypH_RtnAS_SpcNrf2_Maf_TypP_CrtN_RntABC0_TypARE_CrtN </ci>
                <ci> CntP_Typk_RtnAS_SpcNrf2_Maf_TypP_CrtN_RntABC0_TypARE_CrtN </ci>
                <ci> CntP_Typk_RtnDS_SpcABC0_TypNMA_CrtN </ci>
                <ci> CntS_NamABC0_TypARE_CrtN </ci>
                <ci> CntS_NamABC0_TypNMA_CrtN </ci>
                <ci> CntS_NamNrf2_Maf_TypP_CrtN </ci>
              </apply>
            </apply>
          </math>
        </kineticLaw>
      </reaction>
      <reaction id="CntR_Ind077_PrdABC0_TypXNRTD_CrtN_RtnF_Cr1N_RevR" name="ABC0_XNRTD_n formation (rev. n #77)">
        <listOfReactants>
          <speciesReference species="CntS_NamXNRT_TypP_CrtN"/>
          <speciesReference species="CntS_NamABC0_TypDRE_CrtN"/>
        </listOfReactants>
        <listOfProducts>
          <speciesReference species="CntS_NamABC0_TypXNRTD_CrtN"/>
        </listOfProducts>
        <kineticLaw>
          <math xmlns="http://www.w3.org/1998/Math/MathML">
            <apply>
              <times/>
              <ci> CntC_CrtN </ci>
              <apply>
                <minus/>
                <apply>
                  <times/>
                  <ci> CntP_Typk_RtnAS_SpcXNRT_TypP_CrtN_RntABC0_TypDRE_CrtN </ci>
                  <ci> CntS_NamXNRT_TypP_CrtN </ci>
                  <ci> CntS_NamABC0_TypDRE_CrtN </ci>
                </apply>
                <apply>
                  <times/>
                  <ci> CntP_Typk_RtnDS_SpcABC0_TypXNRTD_CrtN </ci>
                  <ci> CntS_NamABC0_TypXNRTD_CrtN </ci>
                </apply>
              </apply>
            </apply>
          </math>
        </kineticLaw>
      </reaction>
      <reaction id="CntR_Ind071_RntABC3_TypP_CrtC_RtnD_Cr1C_RevI" name="ABC3_c degradation (irrev. c #71)">
        <listOfReactants>
          <speciesReference species="CntS_NamABC3_TypP_CrtC"/>
        </listOfReactants>
        <kineticLaw>
          <math xmlns="http://www.w3.org/1998/Math/MathML">
            <apply>
              <times/>
              <ci> CntC_CrtC </ci>
              <apply>
                <ci> function_82 </ci>
                <ci> CntP_Typk_RtnD_SpcABC3_TypP_CrtC </ci>
                <ci> CntS_NamABC3_TypP_CrtC </ci>
              </apply>
            </apply>
          </math>
        </kineticLaw>
      </reaction>
      <reaction id="CntR_Ind066_RntABC3_TypG_ActA_CrtN_RtnTS_Cr1N_RevI" name="ABC3_gene,a_n transcription (irrev. n #66)">
        <listOfProducts>
          <speciesReference species="CntS_NamABC3_TypMRNA_CrtC"/>
        </listOfProducts>
        <listOfModifiers>
          <modifierSpeciesReference species="CntS_NamABC3_TypG_ActA_CrtN"/>
        </listOfModifiers>
        <kineticLaw>
          <math xmlns="http://www.w3.org/1998/Math/MathML">
            <apply>
              <times/>
              <ci> CntC_CrtC </ci>
              <apply>
                <ci> function_83 </ci>
                <ci> CntC_CrtC </ci>
                <ci> CntC_CrtN </ci>
                <ci> CntP_Typk_RtnTS_SpcABC3_TypG_ActA_CrtN </ci>
                <ci> CntS_NamABC3_TypG_ActA_CrtN </ci>
              </apply>
            </apply>
          </math>
        </kineticLaw>
      </reaction>
      <reaction id="CntR_Ind065_RntABC3_TypG_ActI_CrtN_RtnA_Cr1N_RevR" name="ABC3_gene,i_n activation (rev. n #65)">
        <listOfReactants>
          <speciesReference species="CntS_NamABC3_TypG_ActI_CrtN"/>
        </listOfReactants>
        <listOfProducts>
          <speciesReference species="CntS_NamABC3_TypG_ActA_CrtN"/>
        </listOfProducts>
        <listOfModifiers>
          <modifierSpeciesReference species="CntS_NamABC3_TypNMA_CrtN"/>
          <modifierSpeciesReference species="CntS_NamABC3_TypXNRTD_CrtN"/>
        </listOfModifiers>
        <kineticLaw>
          <math xmlns="http://www.w3.org/1998/Math/MathML">
            <apply>
              <times/>
              <ci> CntC_CrtN </ci>
              <apply>
                <ci> function_84 </ci>
                <ci> CntP_Typk_RtnA_SpcABC3_TypG_ActI_CrtN_RntABC3_TypNMA_CrtN </ci>
                <ci> CntP_Typk_RtnA_SpcABC3_TypG_ActI_CrtN_RntABC3_TypXNRTD_CrtN </ci>
                <ci> CntP_Typk_RtnA_VerB_SpcABC3_TypG_ActI_CrtN </ci>
                <ci> CntP_Typk_RtnI_SpcABC3_TypG_ActA_CrtN </ci>
                <ci> CntS_NamABC3_TypG_ActA_CrtN </ci>
                <ci> CntS_NamABC3_TypG_ActI_CrtN </ci>
                <ci> CntS_NamABC3_TypNMA_CrtN </ci>
                <ci> CntS_NamABC3_TypXNRTD_CrtN </ci>
              </apply>
            </apply>
          </math>
        </kineticLaw>
      </reaction>
      <reaction id="CntR_Ind067_RntABC3_TypMRNA_CrtC_RtnD_Cr1C_RevI" name="ABC3_mRNA_c degradation (irrev. c #67)">
        <listOfReactants>
          <speciesReference species="CntS_NamABC3_TypMRNA_CrtC"/>
        </listOfReactants>
        <kineticLaw>
          <math xmlns="http://www.w3.org/1998/Math/MathML">
            <apply>
              <times/>
              <ci> CntC_CrtC </ci>
              <apply>
                <ci> function_85 </ci>
                <ci> CntP_Typk_RtnD_SpcABC3_TypMRNA_CrtC </ci>
                <ci> CntS_NamABC3_TypMRNA_CrtC </ci>
              </apply>
            </apply>
          </math>
        </kineticLaw>
      </reaction>
      <reaction id="CntR_Ind068_RntABC3_TypMRNA_CrtC_RtnTL_Cr1C_RevI" name="ABC3_mRNA_c translation (irrev. c #68)">
        <listOfProducts>
          <speciesReference species="CntS_NamABC3_TypP_CrtC"/>
        </listOfProducts>
        <listOfModifiers>
          <modifierSpeciesReference species="CntS_NamABC3_TypMRNA_CrtC"/>
        </listOfModifiers>
        <kineticLaw>
          <math xmlns="http://www.w3.org/1998/Math/MathML">
            <apply>
              <times/>
              <ci> CntC_CrtC </ci>
              <apply>
                <ci> function_86 </ci>
                <ci> CntP_Typk_RtnTL_SpcABC3_TypMRNA_CrtC </ci>
                <ci> CntS_NamABC3_TypMRNA_CrtC </ci>
              </apply>
            </apply>
          </math>
        </kineticLaw>
      </reaction>
      <reaction id="CntR_Ind063_PrdABC3_TypNMA_CrtN_RtnF_Cr1N_RevR" name="ABC3_NMA_n formation (rev. n #63)">
        <listOfReactants>
          <speciesReference species="CntS_NamNrf2_Maf_TypP_CrtN" stoichiometry="2"/>
          <speciesReference species="CntS_NamABC3_TypARE_CrtN"/>
        </listOfReactants>
        <listOfProducts>
          <speciesReference species="CntS_NamABC3_TypNMA_CrtN"/>
        </listOfProducts>
        <kineticLaw>
          <math xmlns="http://www.w3.org/1998/Math/MathML">
            <apply>
              <times/>
              <ci> CntC_CrtN </ci>
              <apply>
                <ci> function_87 </ci>
                <ci> CntP_TypH_RtnAS_SpcNrf2_Maf_TypP_CrtN_RntABC3_TypARE_CrtN </ci>
                <ci> CntP_Typk_RtnAS_SpcNrf2_Maf_TypP_CrtN_RntABC3_TypARE_CrtN </ci>
                <ci> CntP_Typk_RtnDS_SpcABC3_TypNMA_CrtN </ci>
                <ci> CntS_NamABC3_TypARE_CrtN </ci>
                <ci> CntS_NamABC3_TypNMA_CrtN </ci>
                <ci> CntS_NamNrf2_Maf_TypP_CrtN </ci>
              </apply>
            </apply>
          </math>
        </kineticLaw>
      </reaction>
      <reaction id="CntR_Ind064_PrdABC3_TypXNRTD_CrtN_RtnF_Cr1N_RevR" name="ABC3_XNRTD_n formation (rev. n #64)">
        <listOfReactants>
          <speciesReference species="CntS_NamXNRT_TypP_CrtN"/>
          <speciesReference species="CntS_NamABC3_TypDRE_CrtN"/>
        </listOfReactants>
        <listOfProducts>
          <speciesReference species="CntS_NamABC3_TypXNRTD_CrtN"/>
        </listOfProducts>
        <kineticLaw>
          <math xmlns="http://www.w3.org/1998/Math/MathML">
            <apply>
              <times/>
              <ci> CntC_CrtN </ci>
              <apply>
                <minus/>
                <apply>
                  <times/>
                  <ci> CntP_Typk_RtnAS_SpcXNRT_TypP_CrtN_RntABC3_TypDRE_CrtN </ci>
                  <ci> CntS_NamXNRT_TypP_CrtN </ci>
                  <ci> CntS_NamABC3_TypDRE_CrtN </ci>
                </apply>
                <apply>
                  <times/>
                  <ci> CntP_Typk_RtnDS_SpcABC3_TypXNRTD_CrtN </ci>
                  <ci> CntS_NamABC3_TypXNRTD_CrtN </ci>
                </apply>
              </apply>
            </apply>
          </math>
        </kineticLaw>
      </reaction>
      <reaction id="CntR_Ind024_RntCYP_TypP_CrtC_RtnD_Cr1C_RevI" name="CYP_c degradation (irrev. c #24)">
        <listOfReactants>
          <speciesReference species="CntS_NamCYP_TypP_CrtC"/>
        </listOfReactants>
        <kineticLaw>
          <math xmlns="http://www.w3.org/1998/Math/MathML">
            <apply>
              <times/>
              <ci> CntC_CrtC </ci>
              <apply>
                <ci> function_88 </ci>
                <ci> CntP_Typk_RtnD_SpcCYP_TypP_CrtC </ci>
                <ci> CntS_NamCYP_TypP_CrtC </ci>
              </apply>
            </apply>
          </math>
        </kineticLaw>
      </reaction>
      <reaction id="CntR_Ind021_RntCYP_TypG_ActA_CrtN_RtnTS_Cr1N_RevI" name="CYP_gene,a_n transcription (irrev. n #21)">
        <listOfProducts>
          <speciesReference species="CntS_NamCYP_TypMRNA_CrtC"/>
        </listOfProducts>
        <listOfModifiers>
          <modifierSpeciesReference species="CntS_NamCYP_TypG_ActA_CrtN"/>
        </listOfModifiers>
        <kineticLaw>
          <math xmlns="http://www.w3.org/1998/Math/MathML">
            <apply>
              <times/>
              <ci> CntC_CrtC </ci>
              <apply>
                <ci> function_89 </ci>
                <ci> CntC_CrtC </ci>
                <ci> CntC_CrtN </ci>
                <ci> CntP_Typk_RtnTS_SpcCYP_TypG_ActA_CrtN </ci>
                <ci> CntS_NamCYP_TypG_ActA_CrtN </ci>
              </apply>
            </apply>
          </math>
        </kineticLaw>
      </reaction>
      <reaction id="CntR_Ind020_RntCYP_TypG_ActI_CrtN_RtnA_Cr1N_RevR" name="CYP_gene,i_n activation (rev. n #20)">
        <listOfReactants>
          <speciesReference species="CntS_NamCYP_TypG_ActI_CrtN"/>
        </listOfReactants>
        <listOfProducts>
          <speciesReference species="CntS_NamCYP_TypG_ActA_CrtN"/>
        </listOfProducts>
        <listOfModifiers>
          <modifierSpeciesReference species="CntS_NamCYP_TypXNRTD_CrtN"/>
        </listOfModifiers>
        <kineticLaw>
          <math xmlns="http://www.w3.org/1998/Math/MathML">
            <apply>
              <times/>
              <ci> CntC_CrtN </ci>
              <apply>
                <ci> function_90 </ci>
                <ci> CntP_Typk_RtnA_SpcCYP_TypG_ActI_CrtN_RntCYP_TypXNRTD_CrtN </ci>
                <ci> CntP_Typk_RtnA_VerB_SpcCYP_TypG_ActI_CrtN </ci>
                <ci> CntP_Typk_RtnI_SpcCYP_TypG_ActA_CrtN </ci>
                <ci> CntS_NamCYP_TypG_ActA_CrtN </ci>
                <ci> CntS_NamCYP_TypG_ActI_CrtN </ci>
                <ci> CntS_NamCYP_TypXNRTD_CrtN </ci>
              </apply>
            </apply>
          </math>
        </kineticLaw>
      </reaction>
      <reaction id="CntR_Ind022_RntCYP_TypMRNA_CrtC_RtnD_Cr1C_RevI" name="CYP_mRNA_c degradation (irrev. c #22)">
        <listOfReactants>
          <speciesReference species="CntS_NamCYP_TypMRNA_CrtC"/>
        </listOfReactants>
        <kineticLaw>
          <math xmlns="http://www.w3.org/1998/Math/MathML">
            <apply>
              <times/>
              <ci> CntC_CrtC </ci>
              <apply>
                <ci> function_91 </ci>
                <ci> CntP_Typk_RtnD_SpcCYP_TypMRNA_CrtC </ci>
                <ci> CntS_NamCYP_TypMRNA_CrtC </ci>
              </apply>
            </apply>
          </math>
        </kineticLaw>
      </reaction>
      <reaction id="CntR_Ind023_RntCYP_TypMRNA_CrtC_RtnTL_Cr1C_RevI" name="CYP_mRNA_c translation (irrev. c #23)">
        <listOfProducts>
          <speciesReference species="CntS_NamCYP_TypP_CrtC"/>
        </listOfProducts>
        <listOfModifiers>
          <modifierSpeciesReference species="CntS_NamCYP_TypMRNA_CrtC"/>
        </listOfModifiers>
        <kineticLaw>
          <math xmlns="http://www.w3.org/1998/Math/MathML">
            <apply>
              <times/>
              <ci> CntC_CrtC </ci>
              <apply>
                <ci> function_92 </ci>
                <ci> CntP_Typk_RtnTL_SpcCYP_TypMRNA_CrtC </ci>
                <ci> CntS_NamCYP_TypMRNA_CrtC </ci>
              </apply>
            </apply>
          </math>
        </kineticLaw>
      </reaction>
      <reaction id="CntR_Ind019_PrdCYP_TypXNRTD_CrtN_RtnF_Cr1N_RevR" name="CYP_XNRTD_n formation (rev. n #19)">
        <listOfReactants>
          <speciesReference species="CntS_NamXNRT_TypP_CrtN" stoichiometry="2"/>
          <speciesReference species="CntS_NamCYP_TypDRE_CrtN"/>
        </listOfReactants>
        <listOfProducts>
          <speciesReference species="CntS_NamCYP_TypXNRTD_CrtN"/>
        </listOfProducts>
        <kineticLaw>
          <math xmlns="http://www.w3.org/1998/Math/MathML">
            <apply>
              <times/>
              <ci> CntC_CrtN </ci>
              <apply>
                <ci> function_93 </ci>
                <ci> CntP_TypH_RtnAS_SpcXNRT_TypP_CrtN_RntCYP_TypDRE_CrtN </ci>
                <ci> CntP_Typk_RtnAS_SpcXNRT_TypP_CrtN_RntCYP_TypDRE_CrtN </ci>
                <ci> CntP_Typk_RtnDS_SpcCYP_TypXNRTD_CrtN </ci>
                <ci> CntS_NamCYP_TypDRE_CrtN </ci>
                <ci> CntS_NamCYP_TypXNRTD_CrtN </ci>
                <ci> CntS_NamXNRT_TypP_CrtN </ci>
              </apply>
            </apply>
          </math>
        </kineticLaw>
      </reaction>
      <reaction id="CntR_Ind053_RntGCL_TypP_CrtC_RtnD_Cr1C_RevI" name="GCL_c degradation (irrev. c #53)">
        <listOfReactants>
          <speciesReference species="CntS_NamGCL_TypP_CrtC"/>
        </listOfReactants>
        <kineticLaw>
          <math xmlns="http://www.w3.org/1998/Math/MathML">
            <apply>
              <times/>
              <ci> CntC_CrtC </ci>
              <apply>
                <ci> function_94 </ci>
                <ci> CntP_Typk_RtnD_SpcGCL_TypP_CrtC </ci>
                <ci> CntS_NamGCL_TypP_CrtC </ci>
              </apply>
            </apply>
          </math>
        </kineticLaw>
      </reaction>
      <reaction id="CntR_Ind052_PrdGCL_TypP_CrtC_RtnF_Cr1C_RevR" name="GCL_c formation (rev. c #52)">
        <listOfReactants>
          <speciesReference species="CntS_NamGCLM_TypP_CrtC"/>
          <speciesReference species="CntS_NamGCLC_TypP_CrtC"/>
        </listOfReactants>
        <listOfProducts>
          <speciesReference species="CntS_NamGCL_TypP_CrtC"/>
        </listOfProducts>
        <kineticLaw>
          <math xmlns="http://www.w3.org/1998/Math/MathML">
            <apply>
              <times/>
              <ci> CntC_CrtC </ci>
              <apply>
                <minus/>
                <apply>
                  <times/>
                  <ci> CntP_Typk_RtnAS_SpcGCLC_TypP_CrtC_RntGCLM_TypP_CrtC </ci>
                  <ci> CntS_NamGCLM_TypP_CrtC </ci>
                  <ci> CntS_NamGCLC_TypP_CrtC </ci>
                </apply>
                <apply>
                  <times/>
                  <ci> CntP_Typk_RtnDS_SpcGCL_TypP_CrtC </ci>
                  <ci> CntS_NamGCL_TypP_CrtC </ci>
                </apply>
              </apply>
            </apply>
          </math>
        </kineticLaw>
      </reaction>
      <reaction id="CntR_Ind045_RntGCLC_TypP_CrtC_RtnD_Cr1C_RevI" name="GCLC_c degradation (irrev. c #45)">
        <listOfReactants>
          <speciesReference species="CntS_NamGCLC_TypP_CrtC"/>
        </listOfReactants>
        <kineticLaw>
          <math xmlns="http://www.w3.org/1998/Math/MathML">
            <apply>
              <times/>
              <ci> CntC_CrtC </ci>
              <apply>
                <ci> function_95 </ci>
                <ci> CntP_Typk_RtnD_SpcGCLC_TypP_CrtC </ci>
                <ci> CntS_NamGCLC_TypP_CrtC </ci>
              </apply>
            </apply>
          </math>
        </kineticLaw>
      </reaction>
      <reaction id="CntR_Ind042_RntGCLC_TypG_ActA_CrtN_RtnTS_Cr1N_RevI" name="GCLC_gene,a_n transcription (irrev. n #42)">
        <listOfProducts>
          <speciesReference species="CntS_NamGCLC_TypMRNA_CrtC"/>
        </listOfProducts>
        <listOfModifiers>
          <modifierSpeciesReference species="CntS_NamGCLC_TypG_ActA_CrtN"/>
        </listOfModifiers>
        <kineticLaw>
          <math xmlns="http://www.w3.org/1998/Math/MathML">
            <apply>
              <times/>
              <ci> CntC_CrtC </ci>
              <apply>
                <ci> function_96 </ci>
                <ci> CntC_CrtC </ci>
                <ci> CntC_CrtN </ci>
                <ci> CntP_Typk_RtnTS_SpcGCLC_TypG_ActA_CrtN </ci>
                <ci> CntS_NamGCLC_TypG_ActA_CrtN </ci>
              </apply>
            </apply>
          </math>
        </kineticLaw>
      </reaction>
      <reaction id="CntR_Ind041_RntGCLC_TypG_ActI_CrtN_RtnA_Cr1N_RevR" name="GCLC_gene,i_n activation (rev. n #41)">
        <listOfReactants>
          <speciesReference species="CntS_NamGCLC_TypG_ActI_CrtN"/>
        </listOfReactants>
        <listOfProducts>
          <speciesReference species="CntS_NamGCLC_TypG_ActA_CrtN"/>
        </listOfProducts>
        <listOfModifiers>
          <modifierSpeciesReference species="CntS_NamGCLC_TypNMA_CrtN"/>
        </listOfModifiers>
        <kineticLaw>
          <math xmlns="http://www.w3.org/1998/Math/MathML">
            <apply>
              <times/>
              <ci> CntC_CrtN </ci>
              <apply>
                <ci> function_97 </ci>
                <ci> CntP_Typk_RtnA_SpcGCLC_TypG_ActI_CrtN_RntGCLC_TypNMA_CrtN </ci>
                <ci> CntP_Typk_RtnA_VerB_SpcGCLC_TypG_ActI_CrtN </ci>
                <ci> CntP_Typk_RtnI_SpcGCLC_TypG_ActA_CrtN </ci>
                <ci> CntS_NamGCLC_TypG_ActA_CrtN </ci>
                <ci> CntS_NamGCLC_TypG_ActI_CrtN </ci>
                <ci> CntS_NamGCLC_TypNMA_CrtN </ci>
              </apply>
            </apply>
          </math>
        </kineticLaw>
      </reaction>
      <reaction id="CntR_Ind043_RntGCLC_TypMRNA_CrtC_RtnD_Cr1C_RevI" name="GCLC_mRNA_c degradation (irrev. c #43)">
        <listOfReactants>
          <speciesReference species="CntS_NamGCLC_TypMRNA_CrtC"/>
        </listOfReactants>
        <kineticLaw>
          <math xmlns="http://www.w3.org/1998/Math/MathML">
            <apply>
              <times/>
              <ci> CntC_CrtC </ci>
              <apply>
                <ci> function_98 </ci>
                <ci> CntP_Typk_RtnD_SpcGCLC_TypMRNA_CrtC </ci>
                <ci> CntS_NamGCLC_TypMRNA_CrtC </ci>
              </apply>
            </apply>
          </math>
        </kineticLaw>
      </reaction>
      <reaction id="CntR_Ind044_RntGCLC_TypMRNA_CrtC_RtnTL_Cr1C_RevI" name="GCLC_mRNA_c translation (irrev. c #44)">
        <listOfProducts>
          <speciesReference species="CntS_NamGCLC_TypP_CrtC"/>
        </listOfProducts>
        <listOfModifiers>
          <modifierSpeciesReference species="CntS_NamGCLC_TypMRNA_CrtC"/>
        </listOfModifiers>
        <kineticLaw>
          <math xmlns="http://www.w3.org/1998/Math/MathML">
            <apply>
              <times/>
              <ci> CntC_CrtC </ci>
              <apply>
                <ci> function_99 </ci>
                <ci> CntP_Typk_RtnTL_SpcGCLC_TypMRNA_CrtC </ci>
                <ci> CntS_NamGCLC_TypMRNA_CrtC </ci>
              </apply>
            </apply>
          </math>
        </kineticLaw>
      </reaction>
      <reaction id="CntR_Ind040_PrdGCLC_TypNMA_CrtN_RtnF_Cr1N_RevR" name="GCLC_NMA_n formation (rev. n #40)">
        <listOfReactants>
          <speciesReference species="CntS_NamNrf2_Maf_TypP_CrtN" stoichiometry="3"/>
          <speciesReference species="CntS_NamGCLC_TypARE_CrtN"/>
        </listOfReactants>
        <listOfProducts>
          <speciesReference species="CntS_NamGCLC_TypNMA_CrtN"/>
        </listOfProducts>
        <kineticLaw>
          <math xmlns="http://www.w3.org/1998/Math/MathML">
            <apply>
              <times/>
              <ci> CntC_CrtN </ci>
              <apply>
                <ci> function_100 </ci>
                <ci> CntP_TypH_RtnAS_SpcNrf2_Maf_TypP_CrtN_RntGCLC_TypARE_CrtN </ci>
                <ci> CntP_Typk_RtnAS_SpcNrf2_Maf_TypP_CrtN_RntGCLC_TypARE_CrtN </ci>
                <ci> CntP_Typk_RtnDS_SpcGCLC_TypNMA_CrtN </ci>
                <ci> CntS_NamGCLC_TypARE_CrtN </ci>
                <ci> CntS_NamGCLC_TypNMA_CrtN </ci>
                <ci> CntS_NamNrf2_Maf_TypP_CrtN </ci>
              </apply>
            </apply>
          </math>
        </kineticLaw>
      </reaction>
      <reaction id="CntR_Ind051_RntGCLM_TypP_CrtC_RtnD_Cr1C_RevI" name="GCLM_c degradation (irrev. c #51)">
        <listOfReactants>
          <speciesReference species="CntS_NamGCLM_TypP_CrtC"/>
        </listOfReactants>
        <kineticLaw>
          <math xmlns="http://www.w3.org/1998/Math/MathML">
            <apply>
              <times/>
              <ci> CntC_CrtC </ci>
              <apply>
                <ci> function_101 </ci>
                <ci> CntP_Typk_RtnD_SpcGCLM_TypP_CrtC </ci>
                <ci> CntS_NamGCLM_TypP_CrtC </ci>
              </apply>
            </apply>
          </math>
        </kineticLaw>
      </reaction>
      <reaction id="CntR_Ind048_RntGCLM_TypG_ActA_CrtN_RtnTS_Cr1N_RevI" name="GCLM_gene,a_n transcription (irrev. n #48)">
        <listOfProducts>
          <speciesReference species="CntS_NamGCLM_TypMRNA_CrtC"/>
        </listOfProducts>
        <listOfModifiers>
          <modifierSpeciesReference species="CntS_NamGCLM_TypG_ActA_CrtN"/>
        </listOfModifiers>
        <kineticLaw>
          <math xmlns="http://www.w3.org/1998/Math/MathML">
            <apply>
              <times/>
              <ci> CntC_CrtC </ci>
              <apply>
                <ci> function_102 </ci>
                <ci> CntC_CrtC </ci>
                <ci> CntC_CrtN </ci>
                <ci> CntP_Typk_RtnTS_SpcGCLM_TypG_ActA_CrtN </ci>
                <ci> CntS_NamGCLM_TypG_ActA_CrtN </ci>
              </apply>
            </apply>
          </math>
        </kineticLaw>
      </reaction>
      <reaction id="CntR_Ind047_RntGCLM_TypG_ActI_CrtN_RtnA_Cr1N_RevR" name="GCLM_gene,i_n activation (rev. n #47)">
        <listOfReactants>
          <speciesReference species="CntS_NamGCLM_TypG_ActI_CrtN"/>
        </listOfReactants>
        <listOfProducts>
          <speciesReference species="CntS_NamGCLM_TypG_ActA_CrtN"/>
        </listOfProducts>
        <listOfModifiers>
          <modifierSpeciesReference species="CntS_NamGCLM_TypNMA_CrtN"/>
        </listOfModifiers>
        <kineticLaw>
          <math xmlns="http://www.w3.org/1998/Math/MathML">
            <apply>
              <times/>
              <ci> CntC_CrtN </ci>
              <apply>
                <ci> function_103 </ci>
                <ci> CntP_Typk_RtnA_SpcGCLM_TypG_ActI_CrtN_RntGCLM_TypNMA_CrtN </ci>
                <ci> CntP_Typk_RtnA_VerB_SpcGCLM_TypG_ActI_CrtN </ci>
                <ci> CntP_Typk_RtnI_SpcGCLM_TypG_ActA_CrtN </ci>
                <ci> CntS_NamGCLM_TypG_ActA_CrtN </ci>
                <ci> CntS_NamGCLM_TypG_ActI_CrtN </ci>
                <ci> CntS_NamGCLM_TypNMA_CrtN </ci>
              </apply>
            </apply>
          </math>
        </kineticLaw>
      </reaction>
      <reaction id="CntR_Ind049_RntGCLM_TypMRNA_CrtC_RtnD_Cr1C_RevI" name="GCLM_mRNA_c degradation (irrev. c #49)">
        <listOfReactants>
          <speciesReference species="CntS_NamGCLM_TypMRNA_CrtC"/>
        </listOfReactants>
        <kineticLaw>
          <math xmlns="http://www.w3.org/1998/Math/MathML">
            <apply>
              <times/>
              <ci> CntC_CrtC </ci>
              <apply>
                <ci> function_104 </ci>
                <ci> CntP_Typk_RtnD_SpcGCLM_TypMRNA_CrtC </ci>
                <ci> CntS_NamGCLM_TypMRNA_CrtC </ci>
              </apply>
            </apply>
          </math>
        </kineticLaw>
      </reaction>
      <reaction id="CntR_Ind050_RntGCLM_TypMRNA_CrtC_RtnTL_Cr1C_RevI" name="GCLM_mRNA_c translation (irrev. c #50)">
        <listOfProducts>
          <speciesReference species="CntS_NamGCLM_TypP_CrtC"/>
        </listOfProducts>
        <listOfModifiers>
          <modifierSpeciesReference species="CntS_NamGCLM_TypMRNA_CrtC"/>
        </listOfModifiers>
        <kineticLaw>
          <math xmlns="http://www.w3.org/1998/Math/MathML">
            <apply>
              <times/>
              <ci> CntC_CrtC </ci>
              <apply>
                <ci> function_105 </ci>
                <ci> CntP_Typk_RtnTL_SpcGCLM_TypMRNA_CrtC </ci>
                <ci> CntS_NamGCLM_TypMRNA_CrtC </ci>
              </apply>
            </apply>
          </math>
        </kineticLaw>
      </reaction>
      <reaction id="CntR_Ind046_PrdGCLM_TypNMA_CrtN_RtnF_Cr1N_RevR" name="GCLM_NMA_n formation (rev. n #46)">
        <listOfReactants>
          <speciesReference species="CntS_NamNrf2_Maf_TypP_CrtN" stoichiometry="3"/>
          <speciesReference species="CntS_NamGCLM_TypARE_CrtN"/>
        </listOfReactants>
        <listOfProducts>
          <speciesReference species="CntS_NamGCLM_TypNMA_CrtN"/>
        </listOfProducts>
        <kineticLaw>
          <math xmlns="http://www.w3.org/1998/Math/MathML">
            <apply>
              <times/>
              <ci> CntC_CrtN </ci>
              <apply>
                <ci> function_106 </ci>
                <ci> CntP_TypH_RtnAS_SpcNrf2_Maf_TypP_CrtN_RntGCLM_TypARE_CrtN </ci>
                <ci> CntP_Typk_RtnAS_SpcNrf2_Maf_TypP_CrtN_RntGCLM_TypARE_CrtN </ci>
                <ci> CntP_Typk_RtnDS_SpcGCLM_TypNMA_CrtN </ci>
                <ci> CntS_NamGCLM_TypARE_CrtN </ci>
                <ci> CntS_NamGCLM_TypNMA_CrtN </ci>
                <ci> CntS_NamNrf2_Maf_TypP_CrtN </ci>
              </apply>
            </apply>
          </math>
        </kineticLaw>
      </reaction>
      <reaction id="CntR_Ind037_RntGS_TypP_PolM_CrtC_RtnD_Cr1C_RevI" name="GS,m_c degradation (irrev. c #37)">
        <listOfReactants>
          <speciesReference species="CntS_NamGS_TypP_PolM_CrtC"/>
        </listOfReactants>
        <kineticLaw>
          <math xmlns="http://www.w3.org/1998/Math/MathML">
            <apply>
              <times/>
              <ci> CntC_CrtC </ci>
              <apply>
                <ci> function_107 </ci>
                <ci> CntP_Typk_RtnD_SpcGS_TypP_PolM_CrtC </ci>
                <ci> CntS_NamGS_TypP_PolM_CrtC </ci>
              </apply>
            </apply>
          </math>
        </kineticLaw>
      </reaction>
      <reaction id="CntR_Ind039_RntGS_TypP_CrtC_RtnD_Cr1C_RevI" name="GS_c degradation (irrev. c #39)">
        <listOfReactants>
          <speciesReference species="CntS_NamGS_TypP_CrtC"/>
        </listOfReactants>
        <kineticLaw>
          <math xmlns="http://www.w3.org/1998/Math/MathML">
            <apply>
              <times/>
              <ci> CntC_CrtC </ci>
              <apply>
                <ci> function_108 </ci>
                <ci> CntP_Typk_RtnD_SpcGS_TypP_CrtC </ci>
                <ci> CntS_NamGS_TypP_CrtC </ci>
              </apply>
            </apply>
          </math>
        </kineticLaw>
      </reaction>
      <reaction id="CntR_Ind038_PrdGS_TypP_CrtC_RtnF_Cr1C_RevR" name="GS_c formation (rev. c #38)">
        <listOfReactants>
          <speciesReference species="CntS_NamGS_TypP_PolM_CrtC" stoichiometry="2"/>
        </listOfReactants>
        <listOfProducts>
          <speciesReference species="CntS_NamGS_TypP_CrtC"/>
        </listOfProducts>
        <kineticLaw>
          <math xmlns="http://www.w3.org/1998/Math/MathML">
            <apply>
              <times/>
              <ci> CntC_CrtC </ci>
              <apply>
                <minus/>
                <apply>
                  <times/>
                  <ci> CntP_Typk_RtnAS_SpcGS_TypP_PolM_CrtC_RntGS_TypP_PolM_CrtC </ci>
                  <apply>
                    <power/>
                    <ci> CntS_NamGS_TypP_PolM_CrtC </ci>
                    <cn> 2 </cn>
                  </apply>
                </apply>
                <apply>
                  <times/>
                  <ci> CntP_Typk_RtnDS_SpcGS_TypP_CrtC </ci>
                  <ci> CntS_NamGS_TypP_CrtC </ci>
                </apply>
              </apply>
            </apply>
          </math>
        </kineticLaw>
      </reaction>
      <reaction id="CntR_Ind034_RntGS_TypG_ActA_CrtN_RtnTS_Cr1N_RevI" name="GS_gene,a_n transcription (irrev. n #34)">
        <listOfProducts>
          <speciesReference species="CntS_NamGS_TypMRNA_CrtC"/>
        </listOfProducts>
        <listOfModifiers>
          <modifierSpeciesReference species="CntS_NamGS_TypG_ActA_CrtN"/>
        </listOfModifiers>
        <kineticLaw>
          <math xmlns="http://www.w3.org/1998/Math/MathML">
            <apply>
              <times/>
              <ci> CntC_CrtC </ci>
              <apply>
                <ci> function_109 </ci>
                <ci> CntC_CrtC </ci>
                <ci> CntC_CrtN </ci>
                <ci> CntP_Typk_RtnTS_SpcGS_TypG_ActA_CrtN </ci>
                <ci> CntS_NamGS_TypG_ActA_CrtN </ci>
              </apply>
            </apply>
          </math>
        </kineticLaw>
      </reaction>
      <reaction id="CntR_Ind033_RntGS_TypG_ActI_CrtN_RtnA_Cr1N_RevR" name="GS_gene,i_n activation (rev. n #33)">
        <listOfReactants>
          <speciesReference species="CntS_NamGS_TypG_ActI_CrtN"/>
        </listOfReactants>
        <listOfProducts>
          <speciesReference species="CntS_NamGS_TypG_ActA_CrtN"/>
        </listOfProducts>
        <listOfModifiers>
          <modifierSpeciesReference species="CntS_NamGS_TypNMA_CrtN"/>
        </listOfModifiers>
        <kineticLaw>
          <math xmlns="http://www.w3.org/1998/Math/MathML">
            <apply>
              <times/>
              <ci> CntC_CrtN </ci>
              <apply>
                <ci> function_110 </ci>
                <ci> CntP_Typk_RtnA_SpcGS_TypG_ActI_CrtN_RntGS_TypNMA_CrtN </ci>
                <ci> CntP_Typk_RtnA_VerB_SpcGS_TypG_ActI_CrtN </ci>
                <ci> CntP_Typk_RtnI_SpcGS_TypG_ActA_CrtN </ci>
                <ci> CntS_NamGS_TypG_ActA_CrtN </ci>
                <ci> CntS_NamGS_TypG_ActI_CrtN </ci>
                <ci> CntS_NamGS_TypNMA_CrtN </ci>
              </apply>
            </apply>
          </math>
        </kineticLaw>
      </reaction>
      <reaction id="CntR_Ind035_RntGS_TypMRNA_CrtC_RtnD_Cr1C_RevI" name="GS_mRNA_c degradation (irrev. c #35)">
        <listOfReactants>
          <speciesReference species="CntS_NamGS_TypMRNA_CrtC"/>
        </listOfReactants>
        <kineticLaw>
          <math xmlns="http://www.w3.org/1998/Math/MathML">
            <apply>
              <times/>
              <ci> CntC_CrtC </ci>
              <apply>
                <ci> function_111 </ci>
                <ci> CntP_Typk_RtnD_SpcGS_TypMRNA_CrtC </ci>
                <ci> CntS_NamGS_TypMRNA_CrtC </ci>
              </apply>
            </apply>
          </math>
        </kineticLaw>
      </reaction>
      <reaction id="CntR_Ind036_RntGS_TypMRNA_CrtC_RtnTL_Cr1C_RevI" name="GS_mRNA_c translation (irrev. c #36)">
        <listOfProducts>
          <speciesReference species="CntS_NamGS_TypP_PolM_CrtC"/>
        </listOfProducts>
        <listOfModifiers>
          <modifierSpeciesReference species="CntS_NamGS_TypMRNA_CrtC"/>
        </listOfModifiers>
        <kineticLaw>
          <math xmlns="http://www.w3.org/1998/Math/MathML">
            <apply>
              <times/>
              <ci> CntC_CrtC </ci>
              <apply>
                <ci> function_112 </ci>
                <ci> CntP_Typk_RtnTL_SpcGS_TypMRNA_CrtC </ci>
                <ci> CntS_NamGS_TypMRNA_CrtC </ci>
              </apply>
            </apply>
          </math>
        </kineticLaw>
      </reaction>
      <reaction id="CntR_Ind032_PrdGS_TypNMA_CrtN_RtnF_Cr1N_RevR" name="GS_NMA_n formation (rev. n #32)">
        <listOfReactants>
          <speciesReference species="CntS_NamNrf2_Maf_TypP_CrtN" stoichiometry="2"/>
          <speciesReference species="CntS_NamGS_TypARE_CrtN"/>
        </listOfReactants>
        <listOfProducts>
          <speciesReference species="CntS_NamGS_TypNMA_CrtN"/>
        </listOfProducts>
        <kineticLaw>
          <math xmlns="http://www.w3.org/1998/Math/MathML">
            <apply>
              <times/>
              <ci> CntC_CrtN </ci>
              <apply>
                <ci> function_113 </ci>
                <ci> CntP_TypH_RtnAS_SpcNrf2_Maf_TypP_CrtN_RntGS_TypARE_CrtN </ci>
                <ci> CntP_Typk_RtnAS_SpcNrf2_Maf_TypP_CrtN_RntGS_TypARE_CrtN </ci>
                <ci> CntP_Typk_RtnDS_SpcGS_TypNMA_CrtN </ci>
                <ci> CntS_NamGS_TypARE_CrtN </ci>
                <ci> CntS_NamGS_TypNMA_CrtN </ci>
                <ci> CntS_NamNrf2_Maf_TypP_CrtN </ci>
              </apply>
            </apply>
          </math>
        </kineticLaw>
      </reaction>
      <reaction id="CntR_Ind074_PrdGSH_TypS_CrtC_RtnD_Cr1C_RevI" name="GSH_c degradation (irrev. c #74)">
        <listOfReactants>
          <speciesReference species="CntS_NamGSH_TypS_CrtC"/>
        </listOfReactants>
        <kineticLaw>
          <math xmlns="http://www.w3.org/1998/Math/MathML">
            <apply>
              <times/>
              <ci> CntC_CrtC </ci>
              <apply>
                <ci> function_114 </ci>
                <ci> CntP_TypKm_RtnCS_SpcGSH_TypS_CrtC </ci>
                <ci> CntP_Typv_RtnCS_SpcGSH_TypS_CrtC </ci>
                <ci> CntS_NamGSH_TypS_CrtC </ci>
              </apply>
            </apply>
          </math>
        </kineticLaw>
      </reaction>
      <reaction id="CntR_Ind073_PrdGSH_TypS_CrtC_RtnS_Cr1C_RevI" name="GSH_c synthesis (irrev. c #73)">
        <listOfReactants>
          <speciesReference species="CntS_NamrGC_TypS_CrtC"/>
          <speciesReference species="CntS_NamGly_TypS_CrtC"/>
          <speciesReference species="CntS_NamATP_TypS_CrtC"/>
        </listOfReactants>
        <listOfProducts>
          <speciesReference species="CntS_NamGSH_TypS_CrtC"/>
        </listOfProducts>
        <listOfModifiers>
          <modifierSpeciesReference species="CntS_NamGS_TypP_CrtC"/>
        </listOfModifiers>
        <kineticLaw>
          <math xmlns="http://www.w3.org/1998/Math/MathML">
            <apply>
              <times/>
              <ci> CntC_CrtC </ci>
              <apply>
                <ci> function_115 </ci>
                <ci> CntP_TypKm_RtnS_Ind1_SpcrGC_TypS_CrtC_EnzGS_TypP_CrtC </ci>
                <ci> CntP_TypKm_RtnS_Ind2_SpcrGC_TypS_CrtC_EnzGS_TypP_CrtC </ci>
                <ci> CntP_TypKm_RtnS_SpcATP_TypS_CrtC_EnzGS_TypP_CrtC </ci>
                <ci> CntP_TypKm_RtnS_SpcGly_TypS_CrtC_EnzGS_TypP_CrtC </ci>
                <ci> CntP_Typk_RtnS_SpcGS_TypP_CrtC </ci>
                <ci> CntS_NamATP_TypS_CrtC </ci>
                <ci> CntS_NamGS_TypP_CrtC </ci>
                <ci> CntS_NamGly_TypS_CrtC </ci>
                <ci> CntS_NamrGC_TypS_CrtC </ci>
              </apply>
            </apply>
          </math>
        </kineticLaw>
      </reaction>
      <reaction id="CntR_Ind060_RntGST_TypP_PolM_CrtC_RtnD_Cr1C_RevI" name="GST,m_c degradation (irrev. c #60)">
        <listOfReactants>
          <speciesReference species="CntS_NamGST_TypP_PolM_CrtC"/>
        </listOfReactants>
        <kineticLaw>
          <math xmlns="http://www.w3.org/1998/Math/MathML">
            <apply>
              <times/>
              <ci> CntC_CrtC </ci>
              <apply>
                <ci> function_116 </ci>
                <ci> CntP_Typk_RtnD_SpcGST_TypP_PolM_CrtC </ci>
                <ci> CntS_NamGST_TypP_PolM_CrtC </ci>
              </apply>
            </apply>
          </math>
        </kineticLaw>
      </reaction>
      <reaction id="CntR_Ind062_RntGST_TypP_CrtC_RtnD_Cr1C_RevI" name="GST_c degradation (irrev. c #62)">
        <listOfReactants>
          <speciesReference species="CntS_NamGST_TypP_CrtC"/>
        </listOfReactants>
        <kineticLaw>
          <math xmlns="http://www.w3.org/1998/Math/MathML">
            <apply>
              <times/>
              <ci> CntC_CrtC </ci>
              <apply>
                <ci> function_117 </ci>
                <ci> CntP_Typk_RtnD_SpcGST_TypP_CrtC </ci>
                <ci> CntS_NamGST_TypP_CrtC </ci>
              </apply>
            </apply>
          </math>
        </kineticLaw>
      </reaction>
      <reaction id="CntR_Ind061_PrdGST_TypP_CrtC_RtnF_Cr1C_RevR" name="GST_c formation (rev. c #61)">
        <listOfReactants>
          <speciesReference species="CntS_NamGST_TypP_PolM_CrtC" stoichiometry="2"/>
        </listOfReactants>
        <listOfProducts>
          <speciesReference species="CntS_NamGST_TypP_CrtC"/>
        </listOfProducts>
        <kineticLaw>
          <math xmlns="http://www.w3.org/1998/Math/MathML">
            <apply>
              <times/>
              <ci> CntC_CrtC </ci>
              <apply>
                <minus/>
                <apply>
                  <times/>
                  <ci> CntP_Typk_RtnAS_SpcGST_TypP_PolM_CrtC_RntGST_TypP_PolM_CrtC </ci>
                  <apply>
                    <power/>
                    <ci> CntS_NamGST_TypP_PolM_CrtC </ci>
                    <cn> 2 </cn>
                  </apply>
                </apply>
                <apply>
                  <times/>
                  <ci> CntP_Typk_RtnDS_SpcGST_TypP_CrtC </ci>
                  <ci> CntS_NamGST_TypP_CrtC </ci>
                </apply>
              </apply>
            </apply>
          </math>
        </kineticLaw>
      </reaction>
      <reaction id="CntR_Ind057_RntGST_TypG_ActA_CrtN_RtnTS_Cr1N_RevI" name="GST_gene,a_n transcription (irrev. n #57)">
        <listOfProducts>
          <speciesReference species="CntS_NamGST_TypMRNA_CrtC"/>
        </listOfProducts>
        <listOfModifiers>
          <modifierSpeciesReference species="CntS_NamGST_TypG_ActA_CrtN"/>
        </listOfModifiers>
        <kineticLaw>
          <math xmlns="http://www.w3.org/1998/Math/MathML">
            <apply>
              <times/>
              <ci> CntC_CrtC </ci>
              <apply>
                <ci> function_118 </ci>
                <ci> CntC_CrtC </ci>
                <ci> CntC_CrtN </ci>
                <ci> CntP_Typk_RtnTS_SpcGST_TypG_ActA_CrtN </ci>
                <ci> CntS_NamGST_TypG_ActA_CrtN </ci>
              </apply>
            </apply>
          </math>
        </kineticLaw>
      </reaction>
      <reaction id="CntR_Ind056_RntGST_TypG_ActI_CrtN_RtnA_Cr1N_RevR" name="GST_gene,i_n activation (rev. n #56)">
        <listOfReactants>
          <speciesReference species="CntS_NamGST_TypG_ActI_CrtN"/>
        </listOfReactants>
        <listOfProducts>
          <speciesReference species="CntS_NamGST_TypG_ActA_CrtN"/>
        </listOfProducts>
        <listOfModifiers>
          <modifierSpeciesReference species="CntS_NamGST_TypNMA_CrtN"/>
          <modifierSpeciesReference species="CntS_NamGST_TypXNRTD_CrtN"/>
        </listOfModifiers>
        <kineticLaw>
          <math xmlns="http://www.w3.org/1998/Math/MathML">
            <apply>
              <times/>
              <ci> CntC_CrtN </ci>
              <apply>
                <ci> function_119 </ci>
                <ci> CntP_Typk_RtnA_SpcGST_TypG_ActI_CrtN_RntGST_TypNMA_CrtN </ci>
                <ci> CntP_Typk_RtnA_SpcGST_TypG_ActI_CrtN_RntGST_TypXNRTD_CrtN </ci>
                <ci> CntP_Typk_RtnA_VerB_SpcGST_TypG_ActI_CrtN </ci>
                <ci> CntP_Typk_RtnI_SpcGST_TypG_ActA_CrtN </ci>
                <ci> CntS_NamGST_TypG_ActA_CrtN </ci>
                <ci> CntS_NamGST_TypG_ActI_CrtN </ci>
                <ci> CntS_NamGST_TypNMA_CrtN </ci>
                <ci> CntS_NamGST_TypXNRTD_CrtN </ci>
              </apply>
            </apply>
          </math>
        </kineticLaw>
      </reaction>
      <reaction id="CntR_Ind058_RntGST_TypMRNA_CrtC_RtnD_Cr1C_RevI" name="GST_mRNA_c degradation (irrev. c #58)">
        <listOfReactants>
          <speciesReference species="CntS_NamGST_TypMRNA_CrtC"/>
        </listOfReactants>
        <kineticLaw>
          <math xmlns="http://www.w3.org/1998/Math/MathML">
            <apply>
              <times/>
              <ci> CntC_CrtC </ci>
              <apply>
                <ci> function_120 </ci>
                <ci> CntP_Typk_RtnD_SpcGST_TypMRNA_CrtC </ci>
                <ci> CntS_NamGST_TypMRNA_CrtC </ci>
              </apply>
            </apply>
          </math>
        </kineticLaw>
      </reaction>
      <reaction id="CntR_Ind059_RntGST_TypMRNA_CrtC_RtnTL_Cr1C_RevI" name="GST_mRNA_c translation (irrev. c #59)">
        <listOfProducts>
          <speciesReference species="CntS_NamGST_TypP_PolM_CrtC"/>
        </listOfProducts>
        <listOfModifiers>
          <modifierSpeciesReference species="CntS_NamGST_TypMRNA_CrtC"/>
        </listOfModifiers>
        <kineticLaw>
          <math xmlns="http://www.w3.org/1998/Math/MathML">
            <apply>
              <times/>
              <ci> CntC_CrtC </ci>
              <apply>
                <ci> function_121 </ci>
                <ci> CntP_Typk_RtnTL_SpcGST_TypMRNA_CrtC </ci>
                <ci> CntS_NamGST_TypMRNA_CrtC </ci>
              </apply>
            </apply>
          </math>
        </kineticLaw>
      </reaction>
      <reaction id="CntR_Ind054_PrdGST_TypNMA_CrtN_RtnF_Cr1N_RevR" name="GST_NMA_n formation (rev. n #54)">
        <listOfReactants>
          <speciesReference species="CntS_NamNrf2_Maf_TypP_CrtN" stoichiometry="2"/>
          <speciesReference species="CntS_NamGST_TypARE_CrtN"/>
        </listOfReactants>
        <listOfProducts>
          <speciesReference species="CntS_NamGST_TypNMA_CrtN"/>
        </listOfProducts>
        <kineticLaw>
          <math xmlns="http://www.w3.org/1998/Math/MathML">
            <apply>
              <times/>
              <ci> CntC_CrtN </ci>
              <apply>
                <ci> function_122 </ci>
                <ci> CntP_TypH_RtnAS_SpcNrf2_Maf_TypP_CrtN_RntGST_TypARE_CrtN </ci>
                <ci> CntP_Typk_RtnAS_SpcNrf2_Maf_TypP_CrtN_RntGST_TypARE_CrtN </ci>
                <ci> CntP_Typk_RtnDS_SpcGST_TypNMA_CrtN </ci>
                <ci> CntS_NamGST_TypARE_CrtN </ci>
                <ci> CntS_NamGST_TypNMA_CrtN </ci>
                <ci> CntS_NamNrf2_Maf_TypP_CrtN </ci>
              </apply>
            </apply>
          </math>
        </kineticLaw>
      </reaction>
      <reaction id="CntR_Ind055_PrdGST_TypXNRTD_CrtN_RtnF_Cr1N_RevR" name="GST_XNRTD_n formation (rev. n #55)">
        <listOfReactants>
          <speciesReference species="CntS_NamXNRT_TypP_CrtN" stoichiometry="2"/>
          <speciesReference species="CntS_NamGST_TypDRE_CrtN"/>
        </listOfReactants>
        <listOfProducts>
          <speciesReference species="CntS_NamGST_TypXNRTD_CrtN"/>
        </listOfProducts>
        <kineticLaw>
          <math xmlns="http://www.w3.org/1998/Math/MathML">
            <apply>
              <times/>
              <ci> CntC_CrtN </ci>
              <apply>
                <ci> function_123 </ci>
                <ci> CntP_TypH_RtnAS_SpcXNRT_TypP_CrtN_RntGST_TypDRE_CrtN </ci>
                <ci> CntP_Typk_RtnAS_SpcXNRT_TypP_CrtN_RntGST_TypDRE_CrtN </ci>
                <ci> CntP_Typk_RtnDS_SpcGST_TypXNRTD_CrtN </ci>
                <ci> CntS_NamGST_TypDRE_CrtN </ci>
                <ci> CntS_NamGST_TypXNRTD_CrtN </ci>
                <ci> CntS_NamXNRT_TypP_CrtN </ci>
              </apply>
            </apply>
          </math>
        </kineticLaw>
      </reaction>
      <reaction id="CntR_Ind010_RntKeap1_TypP_OxO_CrtC_RtnRD_Cr1C_RevI" name="Keap1,o_c reduction (irrev. c #10)">
        <listOfReactants>
          <speciesReference species="CntS_NamKeap1_TypP_OxO_CrtC"/>
        </listOfReactants>
        <listOfProducts>
          <speciesReference species="CntS_NamKeap1_TypP_CrtC"/>
        </listOfProducts>
        <kineticLaw>
          <math xmlns="http://www.w3.org/1998/Math/MathML">
            <apply>
              <times/>
              <ci> CntC_CrtC </ci>
              <apply>
                <ci> function_124 </ci>
                <ci> CntP_Typk_RtnRD_SpcKeap1_TypP_OxO_CrtC </ci>
                <ci> CntS_NamKeap1_TypP_OxO_CrtC </ci>
              </apply>
            </apply>
          </math>
        </kineticLaw>
      </reaction>
      <reaction id="CntR_Ind010_RntKeap1_TypP_CrtC_RtnOX_Cr1C_RevI" name="Keap1_c oxidation (irrev. c #10)">
        <listOfReactants>
          <speciesReference species="CntS_NamKeap1_TypP_CrtC"/>
        </listOfReactants>
        <listOfProducts>
          <speciesReference species="CntS_NamKeap1_TypP_OxO_CrtC"/>
        </listOfProducts>
        <listOfModifiers>
          <modifierSpeciesReference species="CntS_NamX_TypS_VerP_CrtC"/>
          <modifierSpeciesReference species="CntS_NamX_TypS_VerPB_CrtC"/>
        </listOfModifiers>
        <kineticLaw>
          <math xmlns="http://www.w3.org/1998/Math/MathML">
            <apply>
              <times/>
              <ci> CntC_CrtC </ci>
              <apply>
                <ci> function_125 </ci>
                <ci> CntP_Typk_RtnOX_SpcKeap1_TypP_CrtC_RntX_TypS_VerP_CrtC </ci>
                <ci> CntP_Typk_RtnOX_VerB_SpcKeap1_TypP_CrtC </ci>
                <ci> CntS_NamKeap1_TypP_CrtC </ci>
                <ci> CntS_NamX_TypS_VerPB_CrtC </ci>
                <ci> CntS_NamX_TypS_VerP_CrtC </ci>
              </apply>
            </apply>
          </math>
        </kineticLaw>
      </reaction>
      <reaction id="CntR_Ind013_RntNrf2_Keap1_TypP_OxO_CrtC_RtnD_Cr1C_RevI" name="Nrf2:Keap1,o_c degradation (irrev. c #13)">
        <listOfReactants>
          <speciesReference species="CntS_NamNrf2_Keap1_TypP_OxO_CrtC"/>
        </listOfReactants>
        <listOfProducts>
          <speciesReference species="CntS_NamKeap1_TypP_OxO_CrtC"/>
        </listOfProducts>
        <kineticLaw>
          <math xmlns="http://www.w3.org/1998/Math/MathML">
            <apply>
              <times/>
              <ci> CntC_CrtC </ci>
              <apply>
                <ci> function_126 </ci>
                <ci> CntP_Typk_RtnD_SpcNrf2_Keap1_TypP_OxO_CrtC </ci>
                <ci> CntS_NamNrf2_Keap1_TypP_OxO_CrtC </ci>
              </apply>
            </apply>
          </math>
        </kineticLaw>
      </reaction>
      <reaction id="CntR_Ind015_PrdNrf2_Keap1_TypP_OxO_CrtC_RtnF_Cr1C_RevR" name="Nrf2:Keap1,o_c formation (rev. c #15)">
        <listOfReactants>
          <speciesReference species="CntS_NamKeap1_TypP_OxO_CrtC"/>
          <speciesReference species="CntS_NamNrf2_TypP_CrtC"/>
        </listOfReactants>
        <listOfProducts>
          <speciesReference species="CntS_NamNrf2_Keap1_TypP_OxO_CrtC"/>
        </listOfProducts>
        <kineticLaw>
          <math xmlns="http://www.w3.org/1998/Math/MathML">
            <apply>
              <times/>
              <ci> CntC_CrtC </ci>
              <apply>
                <minus/>
                <apply>
                  <times/>
                  <ci> CntP_Typk_RtnAS_SpcNrf2_TypP_CrtC_RntKeap1_TypP_OxO_CrtC </ci>
                  <ci> CntS_NamKeap1_TypP_OxO_CrtC </ci>
                  <ci> CntS_NamNrf2_TypP_CrtC </ci>
                </apply>
                <apply>
                  <times/>
                  <ci> CntP_Typk_RtnDS_SpcNrf2_Keap1_TypP_OxO_CrtC </ci>
                  <ci> CntS_NamNrf2_Keap1_TypP_OxO_CrtC </ci>
                </apply>
              </apply>
            </apply>
          </math>
        </kineticLaw>
      </reaction>
      <reaction id="CntR_Ind011_RntNrf2_Keap1_TypP_OxO_CrtC_RtnRD_Cr1C_RevI" name="Nrf2:Keap1,o_c reduction (irrev. c #11)">
        <listOfReactants>
          <speciesReference species="CntS_NamNrf2_Keap1_TypP_OxO_CrtC"/>
        </listOfReactants>
        <listOfProducts>
          <speciesReference species="CntS_NamNrf2_Keap1_TypP_CrtC"/>
        </listOfProducts>
        <kineticLaw>
          <math xmlns="http://www.w3.org/1998/Math/MathML">
            <apply>
              <times/>
              <ci> CntC_CrtC </ci>
              <apply>
                <ci> function_127 </ci>
                <ci> CntP_Typk_RtnRD_SpcNrf2_Keap1_TypP_OxO_CrtC </ci>
                <ci> CntS_NamNrf2_Keap1_TypP_OxO_CrtC </ci>
              </apply>
            </apply>
          </math>
        </kineticLaw>
      </reaction>
      <reaction id="CntR_Ind012_RntNrf2_Keap1_TypP_CrtC_RtnD_Cr1C_RevI" name="Nrf2:Keap1_c degradation (irrev. c #12)">
        <listOfReactants>
          <speciesReference species="CntS_NamNrf2_Keap1_TypP_CrtC"/>
        </listOfReactants>
        <listOfProducts>
          <speciesReference species="CntS_NamKeap1_TypP_CrtC"/>
        </listOfProducts>
        <kineticLaw>
          <math xmlns="http://www.w3.org/1998/Math/MathML">
            <apply>
              <times/>
              <ci> CntC_CrtC </ci>
              <apply>
                <ci> function_128 </ci>
                <ci> CntP_Typk_RtnD_SpcNrf2_Keap1_TypP_CrtC </ci>
                <ci> CntS_NamNrf2_Keap1_TypP_CrtC </ci>
              </apply>
            </apply>
          </math>
        </kineticLaw>
      </reaction>
      <reaction id="CntR_Ind014_PrdNrf2_Keap1_TypP_CrtC_RtnF_Cr1C_RevR" name="Nrf2:Keap1_c formation (rev. c #14)">
        <listOfReactants>
          <speciesReference species="CntS_NamKeap1_TypP_CrtC"/>
          <speciesReference species="CntS_NamNrf2_TypP_CrtC"/>
        </listOfReactants>
        <listOfProducts>
          <speciesReference species="CntS_NamNrf2_Keap1_TypP_CrtC"/>
        </listOfProducts>
        <kineticLaw>
          <math xmlns="http://www.w3.org/1998/Math/MathML">
            <apply>
              <times/>
              <ci> CntC_CrtC </ci>
              <apply>
                <minus/>
                <apply>
                  <times/>
                  <ci> CntP_Typk_RtnAS_SpcNrf2_TypP_CrtC_RntKeap1_TypP_CrtC </ci>
                  <ci> CntS_NamKeap1_TypP_CrtC </ci>
                  <ci> CntS_NamNrf2_TypP_CrtC </ci>
                </apply>
                <apply>
                  <times/>
                  <ci> CntP_Typk_RtnDS_SpcNrf2_Keap1_TypP_CrtC </ci>
                  <ci> CntS_NamNrf2_Keap1_TypP_CrtC </ci>
                </apply>
              </apply>
            </apply>
          </math>
        </kineticLaw>
      </reaction>
      <reaction id="CntR_Ind011_RntNrf2_Keap1_TypP_CrtC_RtnOX_Cr1C_RevI" name="Nrf2:Keap1_c oxidation (irrev. c #11)">
        <listOfReactants>
          <speciesReference species="CntS_NamNrf2_Keap1_TypP_CrtC"/>
        </listOfReactants>
        <listOfProducts>
          <speciesReference species="CntS_NamNrf2_Keap1_TypP_OxO_CrtC"/>
        </listOfProducts>
        <listOfModifiers>
          <modifierSpeciesReference species="CntS_NamX_TypS_VerP_CrtC"/>
          <modifierSpeciesReference species="CntS_NamX_TypS_VerPB_CrtC"/>
        </listOfModifiers>
        <kineticLaw>
          <math xmlns="http://www.w3.org/1998/Math/MathML">
            <apply>
              <times/>
              <ci> CntC_CrtC </ci>
              <apply>
                <ci> function_129 </ci>
                <ci> CntP_Typk_RtnOX_SpcNrf2_Keap1_TypP_CrtC_RntX_TypS_VerP_CrtC </ci>
                <ci> CntP_Typk_RtnOX_VerB_SpcNrf2_Keap1_TypP_CrtC </ci>
                <ci> CntS_NamNrf2_Keap1_TypP_CrtC </ci>
                <ci> CntS_NamX_TypS_VerPB_CrtC </ci>
                <ci> CntS_NamX_TypS_VerP_CrtC </ci>
              </apply>
            </apply>
          </math>
        </kineticLaw>
      </reaction>
      <reaction id="CntR_Ind018_PrdNrf2_Maf_TypP_CrtN_RtnF_Cr1N_RevR" name="Nrf2:Maf_n formation (rev. n #18)">
        <listOfReactants>
          <speciesReference species="CntS_NamMaf_TypP_CrtN"/>
          <speciesReference species="CntS_NamNrf2_TypP_CrtN"/>
        </listOfReactants>
        <listOfProducts>
          <speciesReference species="CntS_NamNrf2_Maf_TypP_CrtN"/>
        </listOfProducts>
        <kineticLaw>
          <math xmlns="http://www.w3.org/1998/Math/MathML">
            <apply>
              <times/>
              <ci> CntC_CrtN </ci>
              <apply>
                <minus/>
                <apply>
                  <times/>
                  <ci> CntP_Typk_RtnAS_SpcNrf2_TypP_CrtN_RntMaf_TypP_CrtN </ci>
                  <ci> CntS_NamMaf_TypP_CrtN </ci>
                  <ci> CntS_NamNrf2_TypP_CrtN </ci>
                </apply>
                <apply>
                  <times/>
                  <ci> CntP_Typk_RtnDS_SpcNrf2_Maf_TypP_CrtN </ci>
                  <ci> CntS_NamNrf2_Maf_TypP_CrtN </ci>
                </apply>
              </apply>
            </apply>
          </math>
        </kineticLaw>
      </reaction>
      <reaction id="CntR_Ind031_RntNrf2_TypP_CrtC_RtnD_Cr1C_RevI" name="Nrf2_c degradation (irrev. c #31)">
        <listOfReactants>
          <speciesReference species="CntS_NamNrf2_TypP_CrtC"/>
        </listOfReactants>
        <kineticLaw>
          <math xmlns="http://www.w3.org/1998/Math/MathML">
            <apply>
              <times/>
              <ci> CntC_CrtC </ci>
              <apply>
                <ci> function_130 </ci>
                <ci> CntP_Typk_RtnD_SpcNrf2_TypP_CrtC </ci>
                <ci> CntS_NamNrf2_TypP_CrtC </ci>
              </apply>
            </apply>
          </math>
        </kineticLaw>
      </reaction>
      <reaction id="CntR_Ind016_RntNrf2_TypP_CrtC_RtnTN_Cr1C_Cr2N_RevR" name="Nrf2_c translocation (rev. c&lt;-&gt;n #16)">
        <listOfReactants>
          <speciesReference species="CntS_NamNrf2_TypP_CrtC"/>
        </listOfReactants>
        <listOfProducts>
          <speciesReference species="CntS_NamNrf2_TypP_CrtN"/>
        </listOfProducts>
        <kineticLaw>
          <math xmlns="http://www.w3.org/1998/Math/MathML">
            <apply>
              <ci> function_131 </ci>
              <ci> CntC_CrtN </ci>
              <ci> CntP_Typk_RtnTN_SpcNrf2_TypP_CrtC </ci>
              <ci> CntP_Typk_RtnTN_SpcNrf2_TypP_CrtN </ci>
              <ci> CntS_NamNrf2_TypP_CrtC </ci>
              <ci> CntS_NamNrf2_TypP_CrtN </ci>
            </apply>
          </math>
        </kineticLaw>
      </reaction>
      <reaction id="CntR_Ind028_RntNrf2_TypG_ActA_CrtN_RtnTS_Cr1N_RevI" name="Nrf2_gene,a_n transcription (irrev. n #28)">
        <listOfProducts>
          <speciesReference species="CntS_NamNrf2_TypMRNA_CrtC"/>
        </listOfProducts>
        <listOfModifiers>
          <modifierSpeciesReference species="CntS_NamNrf2_TypG_ActA_CrtN"/>
        </listOfModifiers>
        <kineticLaw>
          <math xmlns="http://www.w3.org/1998/Math/MathML">
            <apply>
              <times/>
              <ci> CntC_CrtC </ci>
              <apply>
                <ci> function_132 </ci>
                <ci> CntC_CrtC </ci>
                <ci> CntC_CrtN </ci>
                <ci> CntP_Typk_RtnTS_SpcNrf2_TypG_ActA_CrtN </ci>
                <ci> CntS_NamNrf2_TypG_ActA_CrtN </ci>
              </apply>
            </apply>
          </math>
        </kineticLaw>
      </reaction>
      <reaction id="CntR_Ind027_RntNrf2_TypG_ActI_CrtN_RtnA_Cr1N_RevR" name="Nrf2_gene,i_n activation (rev. n #27)">
        <listOfReactants>
          <speciesReference species="CntS_NamNrf2_TypG_ActI_CrtN"/>
        </listOfReactants>
        <listOfProducts>
          <speciesReference species="CntS_NamNrf2_TypG_ActA_CrtN"/>
        </listOfProducts>
        <listOfModifiers>
          <modifierSpeciesReference species="CntS_NamNrf2_TypNMA_CrtN"/>
          <modifierSpeciesReference species="CntS_NamNrf2_TypXNRTD_CrtN"/>
        </listOfModifiers>
        <kineticLaw>
          <math xmlns="http://www.w3.org/1998/Math/MathML">
            <apply>
              <times/>
              <ci> CntC_CrtN </ci>
              <apply>
                <ci> function_133 </ci>
                <ci> CntP_Typk_RtnA_SpcNrf2_TypG_ActI_CrtN_RntNrf2_TypNMA_CrtN </ci>
                <ci> CntP_Typk_RtnA_SpcNrf2_TypG_ActI_CrtN_RntNrf2_TypXNRTD_CrtN </ci>
                <ci> CntP_Typk_RtnA_VerB_SpcNrf2_TypG_ActI_CrtN </ci>
                <ci> CntP_Typk_RtnI_SpcNrf2_TypG_ActA_CrtN </ci>
                <ci> CntS_NamNrf2_TypG_ActA_CrtN </ci>
                <ci> CntS_NamNrf2_TypG_ActI_CrtN </ci>
                <ci> CntS_NamNrf2_TypNMA_CrtN </ci>
                <ci> CntS_NamNrf2_TypXNRTD_CrtN </ci>
              </apply>
            </apply>
          </math>
        </kineticLaw>
      </reaction>
      <reaction id="CntR_Ind029_RntNrf2_TypMRNA_CrtC_RtnD_Cr1C_RevI" name="Nrf2_mRNA_c degradation (irrev. c #29)">
        <listOfReactants>
          <speciesReference species="CntS_NamNrf2_TypMRNA_CrtC"/>
        </listOfReactants>
        <kineticLaw>
          <math xmlns="http://www.w3.org/1998/Math/MathML">
            <apply>
              <times/>
              <ci> CntC_CrtC </ci>
              <apply>
                <ci> function_134 </ci>
                <ci> CntP_Typk_RtnD_SpcNrf2_TypMRNA_CrtC </ci>
                <ci> CntS_NamNrf2_TypMRNA_CrtC </ci>
              </apply>
            </apply>
          </math>
        </kineticLaw>
      </reaction>
      <reaction id="CntR_Ind030_RntNrf2_TypMRNA_CrtC_RtnTL_Cr1C_RevI" name="Nrf2_mRNA_c translation (irrev. c #30)">
        <listOfProducts>
          <speciesReference species="CntS_NamNrf2_TypP_CrtC"/>
        </listOfProducts>
        <listOfModifiers>
          <modifierSpeciesReference species="CntS_NamNrf2_TypMRNA_CrtC"/>
        </listOfModifiers>
        <kineticLaw>
          <math xmlns="http://www.w3.org/1998/Math/MathML">
            <apply>
              <times/>
              <ci> CntC_CrtC </ci>
              <apply>
                <ci> function_135 </ci>
                <ci> CntP_Typk_RtnTL_SpcNrf2_TypMRNA_CrtC </ci>
                <ci> CntS_NamNrf2_TypMRNA_CrtC </ci>
              </apply>
            </apply>
          </math>
        </kineticLaw>
      </reaction>
      <reaction id="CntR_Ind017_RntNrf2_TypP_CrtN_RtnD_Cr1N_RevI" name="Nrf2_n degradation (irrev. n #17)">
        <listOfReactants>
          <speciesReference species="CntS_NamNrf2_TypP_CrtN"/>
        </listOfReactants>
        <kineticLaw>
          <math xmlns="http://www.w3.org/1998/Math/MathML">
            <apply>
              <times/>
              <ci> CntC_CrtN </ci>
              <apply>
                <ci> function_136 </ci>
                <ci> CntP_Typk_RtnD_SpcNrf2_TypP_CrtN </ci>
                <ci> CntS_NamNrf2_TypP_CrtN </ci>
              </apply>
            </apply>
          </math>
        </kineticLaw>
      </reaction>
      <reaction id="CntR_Ind025_PrdNrf2_TypNMA_CrtN_RtnF_Cr1N_RevR" name="Nrf2_NMA_n formation (rev. n #25)">
        <listOfReactants>
          <speciesReference species="CntS_NamNrf2_Maf_TypP_CrtN"/>
          <speciesReference species="CntS_NamNrf2_TypARE_CrtN"/>
        </listOfReactants>
        <listOfProducts>
          <speciesReference species="CntS_NamNrf2_TypNMA_CrtN"/>
        </listOfProducts>
        <kineticLaw>
          <math xmlns="http://www.w3.org/1998/Math/MathML">
            <apply>
              <times/>
              <ci> CntC_CrtN </ci>
              <apply>
                <minus/>
                <apply>
                  <times/>
                  <ci> CntP_Typk_RtnAS_SpcNrf2_Maf_TypP_CrtN_RntNrf2_TypARE_CrtN </ci>
                  <ci> CntS_NamNrf2_Maf_TypP_CrtN </ci>
                  <ci> CntS_NamNrf2_TypARE_CrtN </ci>
                </apply>
                <apply>
                  <times/>
                  <ci> CntP_Typk_RtnDS_SpcNrf2_TypNMA_CrtN </ci>
                  <ci> CntS_NamNrf2_TypNMA_CrtN </ci>
                </apply>
              </apply>
            </apply>
          </math>
        </kineticLaw>
      </reaction>
      <reaction id="CntR_Ind026_PrdNrf2_TypXNRTD_CrtN_RtnF_Cr1N_RevR" name="Nrf2_XNRTD_n formation (rev. n #26)">
        <listOfReactants>
          <speciesReference species="CntS_NamXNRT_TypP_CrtN" stoichiometry="2"/>
          <speciesReference species="CntS_NamNrf2_TypDRE_CrtN"/>
        </listOfReactants>
        <listOfProducts>
          <speciesReference species="CntS_NamNrf2_TypXNRTD_CrtN"/>
        </listOfProducts>
        <kineticLaw>
          <math xmlns="http://www.w3.org/1998/Math/MathML">
            <apply>
              <times/>
              <ci> CntC_CrtN </ci>
              <apply>
                <ci> function_137 </ci>
                <ci> CntP_TypH_RtnAS_SpcXNRT_TypP_CrtN_RntNrf2_TypDRE_CrtN </ci>
                <ci> CntP_Typk_RtnAS_SpcXNRT_TypP_CrtN_RntNrf2_TypDRE_CrtN </ci>
                <ci> CntP_Typk_RtnDS_SpcNrf2_TypXNRTD_CrtN </ci>
                <ci> CntS_NamNrf2_TypDRE_CrtN </ci>
                <ci> CntS_NamNrf2_TypXNRTD_CrtN </ci>
                <ci> CntS_NamXNRT_TypP_CrtN </ci>
              </apply>
            </apply>
          </math>
        </kineticLaw>
      </reaction>
      <reaction id="CntR_Ind072_PrdrGC_TypS_CrtC_RtnS_Cr1C_RevI" name="rGC_c synthesis (irrev. c #72)">
        <listOfReactants>
          <speciesReference species="CntS_NamGlu_TypS_CrtC"/>
          <speciesReference species="CntS_NamCys_TypS_CrtC"/>
          <speciesReference species="CntS_NamATP_TypS_CrtC"/>
        </listOfReactants>
        <listOfProducts>
          <speciesReference species="CntS_NamrGC_TypS_CrtC"/>
        </listOfProducts>
        <listOfModifiers>
          <modifierSpeciesReference species="CntS_NamGCL_TypP_CrtC"/>
          <modifierSpeciesReference species="CntS_NamGSH_TypS_CrtC"/>
          <modifierSpeciesReference species="CntS_NamGCLC_TypP_CrtC"/>
        </listOfModifiers>
        <kineticLaw>
          <math xmlns="http://www.w3.org/1998/Math/MathML">
            <apply>
              <times/>
              <ci> CntC_CrtC </ci>
              <apply>
                <ci> function_138 </ci>
                <ci> CntP_TypKi_RtnIN_Ind1_SpcGSH_TypS_CrtC_EnzGCLC_TypP_CrtC </ci>
                <ci> CntP_TypKi_RtnIN_Ind1_SpcGSH_TypS_CrtC_EnzGCL_TypP_CrtC </ci>
                <ci> CntP_TypKi_RtnIN_Ind1_VerP_SpcGSH_TypS_CrtC_EnzGCLC_TypP_CrtC </ci>
                <ci> CntP_TypKi_RtnIN_Ind1_VerP_SpcGSH_TypS_CrtC_EnzGCL_TypP_CrtC </ci>
                <ci> CntP_TypKi_RtnIN_Ind2_SpcGSH_TypS_CrtC_EnzGCLC_TypP_CrtC </ci>
                <ci> CntP_TypKi_RtnIN_Ind2_SpcGSH_TypS_CrtC_EnzGCL_TypP_CrtC </ci>
                <ci> CntP_TypKi_RtnIN_Ind2_VerP_SpcGSH_TypS_CrtC_EnzGCLC_TypP_CrtC </ci>
                <ci> CntP_TypKi_RtnIN_Ind2_VerP_SpcGSH_TypS_CrtC_EnzGCL_TypP_CrtC </ci>
                <ci> CntP_TypKm_RtnS_SpcATP_TypS_CrtC_EnzGCLC_TypP_CrtC </ci>
                <ci> CntP_TypKm_RtnS_SpcATP_TypS_CrtC_EnzGCL_TypP_CrtC </ci>
                <ci> CntP_TypKm_RtnS_SpcCys_TypS_CrtC_EnzGCLC_TypP_CrtC </ci>
                <ci> CntP_TypKm_RtnS_SpcCys_TypS_CrtC_EnzGCL_TypP_CrtC </ci>
                <ci> CntP_TypKm_RtnS_SpcGlu_TypS_CrtC_EnzGCLC_TypP_CrtC </ci>
                <ci> CntP_TypKm_RtnS_SpcGlu_TypS_CrtC_EnzGCL_TypP_CrtC </ci>
                <ci> CntP_TypP_RtnS_SpcrGC_TypS_CrtC </ci>
                <ci> CntP_Typk_RtnS_SpcGCLC_TypP_CrtC </ci>
                <ci> CntP_Typk_RtnS_SpcGCL_TypP_CrtC </ci>
                <ci> CntS_NamATP_TypS_CrtC </ci>
                <ci> CntS_NamCys_TypS_CrtC </ci>
                <ci> CntS_NamGCLC_TypP_CrtC </ci>
                <ci> CntS_NamGCL_TypP_CrtC </ci>
                <ci> CntS_NamGSH_TypS_CrtC </ci>
                <ci> CntS_NamGlu_TypS_CrtC </ci>
              </apply>
            </apply>
          </math>
        </kineticLaw>
      </reaction>
      <reaction id="CntR_Ind009_RntX_TypS_VerPP_CrtC_EnzABC3_TypP_CrtC_RtnTP_Cr1C_Cr2E_RevI" name="X''_c transportation by ABC3_c (irrev. c-&gt;e #9)" reversible="false">
        <listOfReactants>
          <speciesReference species="CntS_NamX_TypS_VerPP_CrtC"/>
        </listOfReactants>
        <listOfProducts>
          <speciesReference species="CntS_NamX_TypS_VerPP_CrtE"/>
        </listOfProducts>
        <listOfModifiers>
          <modifierSpeciesReference species="CntS_NamABC3_TypP_CrtC"/>
          <modifierSpeciesReference species="CntS_NamX_TypS_VerPPB_CrtC"/>
        </listOfModifiers>
        <kineticLaw>
          <math xmlns="http://www.w3.org/1998/Math/MathML">
            <apply>
              <ci> function_139 </ci>
              <ci> CntC_CrtC </ci>
              <ci> CntP_TypKm_RtnTP_SpcX_TypS_VerPP_CrtC_EnzABC3_TypP_CrtC </ci>
              <ci> CntP_Typk_RtnTP_SpcX_TypS_VerPP_CrtC_EnzABC3_TypP_CrtC </ci>
              <ci> CntS_NamABC3_TypP_CrtC </ci>
              <ci> CntS_NamX_TypS_VerPPB_CrtC </ci>
              <ci> CntS_NamX_TypS_VerPP_CrtC </ci>
            </apply>
          </math>
        </kineticLaw>
      </reaction>
      <reaction id="CntR_Ind087_RntX_TypS_VerPPB_CrtC_EnzABC3_TypP_CrtC_RtnTP_Cr1C_Cr2E_RevI" name="X''b_c transportation by ABC3_c (irrev. c-&gt;e #87)" reversible="false">
        <listOfReactants>
          <speciesReference species="CntS_NamX_TypS_VerPPB_CrtC"/>
        </listOfReactants>
        <listOfProducts>
          <speciesReference species="CntS_NamX_TypS_VerPPB_CrtE"/>
        </listOfProducts>
        <listOfModifiers>
          <modifierSpeciesReference species="CntS_NamABC3_TypP_CrtC"/>
          <modifierSpeciesReference species="CntS_NamX_TypS_VerPP_CrtC"/>
        </listOfModifiers>
        <kineticLaw>
          <math xmlns="http://www.w3.org/1998/Math/MathML">
            <apply>
              <ci> function_140 </ci>
              <ci> CntC_CrtC </ci>
              <ci> CntP_TypKm_RtnTP_SpcX_TypS_VerPPB_CrtC_EnzABC3_TypP_CrtC </ci>
              <ci> CntP_Typk_RtnTP_SpcX_TypS_VerPPB_CrtC_EnzABC3_TypP_CrtC </ci>
              <ci> CntS_NamABC3_TypP_CrtC </ci>
              <ci> CntS_NamX_TypS_VerPPB_CrtC </ci>
              <ci> CntS_NamX_TypS_VerPP_CrtC </ci>
            </apply>
          </math>
        </kineticLaw>
      </reaction>
      <reaction id="CntR_Ind008_RntX_TypS_VerP_CrtC_EnzGST_TypP_CrtC_RtnCJ_Cr1C_RevI" name="X'_c conjugation by GST_c (irrev. c #8)">
        <listOfReactants>
          <speciesReference species="CntS_NamX_TypS_VerP_CrtC"/>
          <speciesReference species="CntS_NamGSH_TypS_CrtC"/>
        </listOfReactants>
        <listOfProducts>
          <speciesReference species="CntS_NamX_TypS_VerPP_CrtC"/>
        </listOfProducts>
        <listOfModifiers>
          <modifierSpeciesReference species="CntS_NamX_TypS_VerPB_CrtC"/>
          <modifierSpeciesReference species="CntS_NamGST_TypP_CrtC"/>
        </listOfModifiers>
        <kineticLaw>
          <math xmlns="http://www.w3.org/1998/Math/MathML">
            <apply>
              <times/>
              <ci> CntC_CrtC </ci>
              <apply>
                <ci> function_141 </ci>
                <ci> CntP_TypKi_RtnIN_SpcX_TypS_VerPP_CrtC_EnzGST_TypP_CrtC </ci>
                <ci> CntP_TypKm_RtnCJ_SpcGSH_TypS_CrtC_EnzGST_TypP_CrtC </ci>
                <ci> CntP_TypKm_RtnCJ_SpcX_TypS_VerP_CrtC_EnzGST_TypP_CrtC </ci>
                <ci> CntP_Typk_RtnCJ_SpcX_TypS_VerP_CrtC_RntGSH_TypS_CrtC_EnzGST_TypP_CrtC </ci>
                <ci> CntS_NamGSH_TypS_CrtC </ci>
                <ci> CntS_NamGST_TypP_CrtC </ci>
                <ci> CntS_NamX_TypS_VerPB_CrtC </ci>
                <ci> CntS_NamX_TypS_VerPP_CrtC </ci>
                <ci> CntS_NamX_TypS_VerP_CrtC </ci>
              </apply>
            </apply>
          </math>
        </kineticLaw>
      </reaction>
      <reaction id="CntR_Ind086_RntX_TypS_VerPB_CrtC_EnzGST_TypP_CrtC_RtnCJ_Cr1C_RevI" name="X'b_c conjugation by GST_c (irrev. c #86)">
        <listOfReactants>
          <speciesReference species="CntS_NamX_TypS_VerPB_CrtC"/>
          <speciesReference species="CntS_NamGSH_TypS_CrtC"/>
        </listOfReactants>
        <listOfProducts>
          <speciesReference species="CntS_NamX_TypS_VerPPB_CrtC"/>
        </listOfProducts>
        <listOfModifiers>
          <modifierSpeciesReference species="CntS_NamX_TypS_VerP_CrtC"/>
          <modifierSpeciesReference species="CntS_NamGST_TypP_CrtC"/>
        </listOfModifiers>
        <kineticLaw>
          <math xmlns="http://www.w3.org/1998/Math/MathML">
            <apply>
              <times/>
              <ci> CntC_CrtC </ci>
              <apply>
                <ci> function_142 </ci>
                <ci> CntP_TypKi_RtnIN_SpcX_TypS_VerPPB_CrtC_EnzGST_TypP_CrtC </ci>
                <ci> CntP_TypKm_RtnCJ_Ind6_SpcGSH_TypS_CrtC_EnzGST_TypP_CrtC </ci>
                <ci> CntP_TypKm_RtnCJ_SpcX_TypS_VerPB_CrtC_EnzGST_TypP_CrtC </ci>
                <ci> CntP_Typk_RtnCJ_SpcX_TypS_VerPB_CrtC_RntGSH_TypS_CrtC_EnzGST_TypP_CrtC </ci>
                <ci> CntS_NamGSH_TypS_CrtC </ci>
                <ci> CntS_NamGST_TypP_CrtC </ci>
                <ci> CntS_NamX_TypS_VerPB_CrtC </ci>
                <ci> CntS_NamX_TypS_VerPPB_CrtC </ci>
                <ci> CntS_NamX_TypS_VerP_CrtC </ci>
              </apply>
            </apply>
          </math>
        </kineticLaw>
      </reaction>
      <reaction id="CntR_Ind075_PrdX_TypS_VerPB_CrtC_RtnPR_Cr1C_RevI" name="X'b_c production (irrev. c #75)">
        <listOfProducts>
          <speciesReference species="CntS_NamX_TypS_VerPB_CrtC"/>
        </listOfProducts>
        <kineticLaw>
          <math xmlns="http://www.w3.org/1998/Math/MathML">
            <apply>
              <times/>
              <ci> CntC_CrtC </ci>
              <apply>
                <ci> function_143 </ci>
                <ci> CntP_Typk_RtnPR_VerB </ci>
              </apply>
            </apply>
          </math>
        </kineticLaw>
      </reaction>
      <reaction id="CntR_Ind004_RntX_TypS_CrtC_RtnDF_Cr1C_Cr2N_RevR" name="X_c diffusion (rev. c&lt;-&gt;n #4)">
        <listOfReactants>
          <speciesReference species="CntS_NamX_TypS_CrtC"/>
        </listOfReactants>
        <listOfProducts>
          <speciesReference species="CntS_NamX_TypS_CrtN"/>
        </listOfProducts>
        <kineticLaw>
          <math xmlns="http://www.w3.org/1998/Math/MathML">
            <apply>
              <ci> function_144 </ci>
              <ci> CntC_CrtN </ci>
              <ci> CntP_Typk_RtnDF_Ind1_SpcX_TypS_CrtC </ci>
              <ci> CntP_Typk_RtnDF_SpcX_TypS_CrtN </ci>
              <ci> CntS_NamX_TypS_CrtC </ci>
              <ci> CntS_NamX_TypS_CrtN </ci>
            </apply>
          </math>
        </kineticLaw>
      </reaction>
      <reaction id="CntR_Ind007_RntX_TypS_CrtC_EnzCYP_TypP_CrtC_RtnOX_Cr1C_RevI" name="X_c oxidation by CYP_c (irrev. c #7)">
        <listOfReactants>
          <speciesReference species="CntS_NamX_TypS_CrtC"/>
        </listOfReactants>
        <listOfProducts>
          <speciesReference species="CntS_NamX_TypS_VerP_CrtC"/>
        </listOfProducts>
        <listOfModifiers>
          <modifierSpeciesReference species="CntS_NamCYP_TypP_CrtC"/>
        </listOfModifiers>
        <kineticLaw>
          <math xmlns="http://www.w3.org/1998/Math/MathML">
            <apply>
              <times/>
              <ci> CntC_CrtC </ci>
              <apply>
                <ci> function_145 </ci>
                <ci> CntP_TypKm_RtnOX_SpcX_TypS_CrtC_EnzCYP_TypP_CrtC </ci>
                <ci> CntP_Typk_RtnOX_SpcX_TypS_CrtC_EnzCYP_TypP_CrtC </ci>
                <ci> CntS_NamCYP_TypP_CrtC </ci>
                <ci> CntS_NamX_TypS_CrtC </ci>
              </apply>
            </apply>
          </math>
        </kineticLaw>
      </reaction>
      <reaction id="CntR_Ind085_RntX_TypS_CrtC_EnzABC0_TypP_CrtC_RtnTP_Cr1C_Cr2E_RevI" name="X_c transportation by ABC0_c (irrev. c-&gt;e #85)" reversible="false">
        <listOfReactants>
          <speciesReference species="CntS_NamX_TypS_CrtC"/>
        </listOfReactants>
        <listOfProducts>
          <speciesReference species="CntS_NamX_TypS_CrtE"/>
        </listOfProducts>
        <listOfModifiers>
          <modifierSpeciesReference species="CntS_NamABC0_TypP_CrtC"/>
        </listOfModifiers>
        <kineticLaw>
          <math xmlns="http://www.w3.org/1998/Math/MathML">
            <apply>
              <ci> function_146 </ci>
              <ci> CntC_CrtC </ci>
              <ci> CntP_TypKm_RtnTP_SpcX_TypS_CrtC_EnzABC0_TypP_CrtC </ci>
              <ci> CntP_Typk_RtnTP_SpcX_TypS_CrtC_EnzABC0_TypP_CrtC </ci>
              <ci> CntS_NamABC0_TypP_CrtC </ci>
              <ci> CntS_NamX_TypS_CrtC </ci>
            </apply>
          </math>
        </kineticLaw>
      </reaction>
      <reaction id="CntR_Ind001_RntX_TypS_CrtE_RtnDF_Cr1E_Cr2C_RevR" name="X_e diffusion (rev. e&lt;-&gt;c #1)">
        <listOfReactants>
          <speciesReference species="CntS_NamX_TypS_CrtE" stoichiometry="0"/>
        </listOfReactants>
        <listOfProducts>
          <speciesReference species="CntS_NamX_TypS_CrtC"/>
        </listOfProducts>
        <kineticLaw>
          <math xmlns="http://www.w3.org/1998/Math/MathML">
            <apply>
              <ci> function_147 </ci>
              <ci> CntC_CrtC </ci>
              <ci> CntP_Typk_RtnDF_Ind2_SpcX_TypS_CrtC </ci>
              <ci> CntP_Typk_RtnDF_SpcX_TypS_CrtE </ci>
              <ci> CntS_NamX_TypS_CrtC </ci>
              <ci> CntS_NamX_TypS_CrtE </ci>
            </apply>
          </math>
        </kineticLaw>
      </reaction>
      <reaction id="CntR_Ind002_PrdX_NR_TypP_CrtC_RtnF_Cr1C_RevR" name="XNR_c formation (rev. c #2)">
        <listOfReactants>
          <speciesReference species="CntS_NamX_TypS_CrtC"/>
          <speciesReference species="CntS_NamNR_TypP_CrtC"/>
        </listOfReactants>
        <listOfProducts>
          <speciesReference species="CntS_NamX_NR_TypP_CrtC"/>
        </listOfProducts>
        <kineticLaw>
          <math xmlns="http://www.w3.org/1998/Math/MathML">
            <apply>
              <times/>
              <ci> CntC_CrtC </ci>
              <apply>
                <minus/>
                <apply>
                  <times/>
                  <ci> CntP_Typk_RtnAS_SpcX_TypS_CrtC_RntNR_TypP_CrtC </ci>
                  <ci> CntS_NamX_TypS_CrtC </ci>
                  <ci> CntS_NamNR_TypP_CrtC </ci>
                </apply>
                <apply>
                  <times/>
                  <ci> CntP_Typk_RtnDS_SpcX_NR_TypP_CrtC </ci>
                  <ci> CntS_NamX_NR_TypP_CrtC </ci>
                </apply>
              </apply>
            </apply>
          </math>
        </kineticLaw>
      </reaction>
      <reaction id="CntR_Ind003_RntX_NR_TypP_CrtC_RtnTN_Cr1C_Cr2N_RevR" name="XNR_c translocation (rev. c&lt;-&gt;n #3)">
        <listOfReactants>
          <speciesReference species="CntS_NamX_NR_TypP_CrtC"/>
        </listOfReactants>
        <listOfProducts>
          <speciesReference species="CntS_NamX_NR_TypP_CrtN"/>
        </listOfProducts>
        <kineticLaw>
          <math xmlns="http://www.w3.org/1998/Math/MathML">
            <apply>
              <ci> function_148 </ci>
              <ci> CntC_CrtN </ci>
              <ci> CntP_Typk_RtnTN_SpcX_NR_TypP_CrtC </ci>
              <ci> CntP_Typk_RtnTN_SpcX_NR_TypP_CrtN </ci>
              <ci> CntS_NamX_NR_TypP_CrtC </ci>
              <ci> CntS_NamX_NR_TypP_CrtN </ci>
            </apply>
          </math>
        </kineticLaw>
      </reaction>
      <reaction id="CntR_Ind005_PrdX_NR_TypP_CrtN_RtnF_Cr1N_RevR" name="XNR_n formation (rev. n #5)">
        <listOfReactants>
          <speciesReference species="CntS_NamNR_TypP_CrtN"/>
          <speciesReference species="CntS_NamX_TypS_CrtN"/>
        </listOfReactants>
        <listOfProducts>
          <speciesReference species="CntS_NamX_NR_TypP_CrtN"/>
        </listOfProducts>
        <kineticLaw>
          <math xmlns="http://www.w3.org/1998/Math/MathML">
            <apply>
              <times/>
              <ci> CntC_CrtN </ci>
              <apply>
                <minus/>
                <apply>
                  <times/>
                  <ci> CntP_Typk_RtnAS_SpcX_TypS_CrtN_RntNR_TypP_CrtN </ci>
                  <ci> CntS_NamNR_TypP_CrtN </ci>
                  <ci> CntS_NamX_TypS_CrtN </ci>
                </apply>
                <apply>
                  <times/>
                  <ci> CntP_Typk_RtnDS_SpcX_NR_TypP_CrtN </ci>
                  <ci> CntS_NamX_NR_TypP_CrtN </ci>
                </apply>
              </apply>
            </apply>
          </math>
        </kineticLaw>
      </reaction>
      <reaction id="CntR_Ind006_PrdXNRT_TypP_CrtN_RtnF_Cr1N_RevR" name="XNRT_n formation (rev. n #6)">
        <listOfReactants>
          <speciesReference species="CntS_NamX_NR_TypP_CrtN"/>
          <speciesReference species="CntS_NamNT_TypP_CrtN"/>
        </listOfReactants>
        <listOfProducts>
          <speciesReference species="CntS_NamXNRT_TypP_CrtN"/>
        </listOfProducts>
        <kineticLaw>
          <math xmlns="http://www.w3.org/1998/Math/MathML">
            <apply>
              <times/>
              <ci> CntC_CrtN </ci>
              <apply>
                <minus/>
                <apply>
                  <times/>
                  <ci> CntP_Typk_RtnAS_SpcX_NR_TypP_CrtN_RntNT_TypP_CrtN </ci>
                  <ci> CntS_NamX_NR_TypP_CrtN </ci>
                  <ci> CntS_NamNT_TypP_CrtN </ci>
                </apply>
                <apply>
                  <times/>
                  <ci> CntP_Typk_RtnDS_SpcXNRT_TypP_CrtN </ci>
                  <ci> CntS_NamXNRT_TypP_CrtN </ci>
                </apply>
              </apply>
            </apply>
          </math>
        </kineticLaw>
      </reaction>
    </listOfReactions>
    <listOfEvents>
      <event metaid="COPASI10" id="Cell_death" name="Cell death">
        <trigger>
          <math xmlns="http://www.w3.org/1998/Math/MathML">
            <apply>
              <leq/>
              <ci> CntP_TypP_RolFitness_helper </ci>
              <ci> CntP_TypP_RolLethal_fitness_threshold </ci>
            </apply>
          </math>
        </trigger>
        <listOfEventAssignments>
          <eventAssignment variable="CntP_TypP_RolAlive">
            <math xmlns="http://www.w3.org/1998/Math/MathML">
              <cn> 0 </cn>
            </math>
          </eventAssignment>
        </listOfEventAssignments>
      </event>
      <event metaid="COPASI11" id="Regeneration_off" name="Regeneration off">
        <trigger>
          <math xmlns="http://www.w3.org/1998/Math/MathML">
            <apply>
              <gt/>
              <apply>
                <times/>
                <apply>
                  <plus/>
                  <ci> CntP_TypP_RolDamage </ci>
                  <ci> CntP_TypP_RolRegeneration </ci>
                </apply>
                <apply>
                  <abs/>
                  <apply>
                    <minus/>
                    <ci> CntP_TypP_RolUndamaged </ci>
                    <cn> 1 </cn>
                  </apply>
                </apply>
              </apply>
              <cn type="e-notation"> 1 <sep/> -6 </cn>
            </apply>
          </math>
        </trigger>
        <listOfEventAssignments>
          <eventAssignment variable="CntP_TypP_RolUndamaged">
            <math xmlns="http://www.w3.org/1998/Math/MathML">
              <cn> 1 </cn>
            </math>
          </eventAssignment>
          <eventAssignment variable="CntP_TypP_RolRegeneration_threshold">
            <math xmlns="http://www.w3.org/1998/Math/MathML">
              <ci> CntP_TypP_RolPotential_regeneration </ci>
            </math>
          </eventAssignment>
        </listOfEventAssignments>
      </event>
      <event metaid="COPASI12" id="Regeneration_on" name="Regeneration on">
        <trigger>
          <math xmlns="http://www.w3.org/1998/Math/MathML">
            <apply>
              <lt/>
              <apply>
                <times/>
                <apply>
                  <minus/>
                  <ci> CntP_TypP_RolFitness_helper </ci>
                  <ci> CntP_TypP_RolMaximal_fitness </ci>
                </apply>
                <ci> CntP_TypP_RolUndamaged </ci>
              </apply>
              <apply>
                <minus/>
                <cn type="e-notation"> 1 <sep/> -6 </cn>
              </apply>
            </apply>
          </math>
        </trigger>
        <listOfEventAssignments>
          <eventAssignment variable="CntP_TypP_RolUndamaged">
            <math xmlns="http://www.w3.org/1998/Math/MathML">
              <cn> 0 </cn>
            </math>
          </eventAssignment>
          <eventAssignment variable="CntP_TypP_RolUnutilized_regeneration_helper">
            <math xmlns="http://www.w3.org/1998/Math/MathML">
              <apply>
                <plus/>
                <apply>
                  <minus/>
                  <ci> CntP_TypP_RolPotential_regeneration </ci>
                  <ci> CntP_TypP_RolRegeneration_threshold </ci>
                </apply>
                <ci> CntP_TypP_RolUnutilized_regeneration_helper </ci>
              </apply>
            </math>
          </eventAssignment>
        </listOfEventAssignments>
      </event>
    </listOfEvents>
  </model>
</sbml>
