# Supplementary material for: A Novel Mathematical Model Describing Adaptive Cellular Drug Metabolism and Toxicity in the Chemoimmune System
Source: PLoS One. 2015 Feb 20;10(2):e0115533. doi: 10.1371/journal.pone.0115533 (PMC4338831; doi:10.1371/journal.pone.0115533)
Supplement: S2 Table — SBML IDs, names, and default (wild type) values of ‘fixed’ type model parameters. For corresponding equations see S1 Table. (XLS) [file pone.0115533.s006.xls]

## Sheet: Parameters
SBML ID	Name	Value
CntP_TypH_RtnAS_SpcNrf2_Maf_TypP_CrtN_RntABC0_TypARE_CrtN	H_as_Nrf2:Maf_n_(ABC0_ARE_n)	2
CntP_TypH_RtnAS_SpcNrf2_Maf_TypP_CrtN_RntABC3_TypARE_CrtN	H_as_Nrf2:Maf_n_(ABC3_ARE_n)	2
CntP_TypH_RtnAS_SpcNrf2_Maf_TypP_CrtN_RntGCLC_TypARE_CrtN	H_as_Nrf2:Maf_n_(GCLC_ARE_n)	3
CntP_TypH_RtnAS_SpcNrf2_Maf_TypP_CrtN_RntGCLM_TypARE_CrtN	H_as_Nrf2:Maf_n_(GCLM_ARE_n)	3
CntP_TypH_RtnAS_SpcNrf2_Maf_TypP_CrtN_RntGS_TypARE_CrtN	H_as_Nrf2:Maf_n_(GS_ARE_n)	2
CntP_TypH_RtnAS_SpcNrf2_Maf_TypP_CrtN_RntGST_TypARE_CrtN	H_as_Nrf2:Maf_n_(GST_ARE_n)	2
CntP_TypH_RtnAS_SpcXNRT_TypP_CrtN_RntCYP_TypDRE_CrtN	H_as_XNRT_n_(CYP_DRE_n)	2
CntP_TypH_RtnAS_SpcXNRT_TypP_CrtN_RntGST_TypDRE_CrtN	H_as_XNRT_n_(GST_DRE_n)	2
CntP_TypH_RtnAS_SpcXNRT_TypP_CrtN_RntNrf2_TypDRE_CrtN	H_as_XNRT_n_(Nrf2_DRE_n)	2
CntP_Typk_RtnA_SpcABC0_TypG_ActI_CrtN_RntABC0_TypNMA_CrtN	k_a_ABC0_gene,i_n_(ABC0_NMA_n)	16
CntP_Typk_RtnA_SpcABC0_TypG_ActI_CrtN_RntABC0_TypXNRTD_CrtN	k_a_ABC0_gene,i_n_(ABC0_XNRTD_n)	0.5
CntP_Typk_RtnA_SpcABC3_TypG_ActI_CrtN_RntABC3_TypNMA_CrtN	k_a_ABC3_gene,i_n_(ABC3_NMA_n)	16
CntP_Typk_RtnA_SpcABC3_TypG_ActI_CrtN_RntABC3_TypXNRTD_CrtN	k_a_ABC3_gene,i_n_(ABC3_XNRTD_n)	0.5
CntP_Typk_RtnA_VerB_SpcABC0_TypG_ActI_CrtN	k_a_b_ABC0_gene,i_n	0.00068
CntP_Typk_RtnA_VerB_SpcABC3_TypG_ActI_CrtN	k_a_b_ABC3_gene,i_n	0.00068
CntP_Typk_RtnA_VerB_SpcCYP_TypG_ActI_CrtN	k_a_b_CYP_gene,i_n	2.5e-05
CntP_Typk_RtnA_VerB_SpcGCLC_TypG_ActI_CrtN	k_a_b_GCLC_gene,i_n	0.0004
CntP_Typk_RtnA_VerB_SpcGCLM_TypG_ActI_CrtN	k_a_b_GCLM_gene,i_n	0.00013
CntP_Typk_RtnA_VerB_SpcGS_TypG_ActI_CrtN	k_a_b_GS_gene,i_n	0.0005
CntP_Typk_RtnA_VerB_SpcGST_TypG_ActI_CrtN	k_a_b_GST_gene,i_n	0.001
CntP_Typk_RtnA_VerB_SpcNrf2_TypG_ActI_CrtN	k_a_b_Nrf2_gene,i_n	0.0025
CntP_Typk_RtnA_SpcCYP_TypG_ActI_CrtN_RntCYP_TypXNRTD_CrtN	k_a_CYP_gene,i_n_(CYP_XNRTD_n)	0.03
CntP_Typk_RtnA_SpcGCLC_TypG_ActI_CrtN_RntGCLC_TypNMA_CrtN	k_a_GCLC_gene,i_n_(GCLC_NMA_n)	8.7
CntP_Typk_RtnA_SpcGCLM_TypG_ActI_CrtN_RntGCLM_TypNMA_CrtN	k_a_GCLM_gene,i_n_(GCLM_NMA_n)	1.6
CntP_Typk_RtnA_SpcGS_TypG_ActI_CrtN_RntGS_TypNMA_CrtN	k_a_GS_gene,i_n_(GS_NMA_n)	5.95
CntP_Typk_RtnA_SpcGST_TypG_ActI_CrtN_RntGST_TypNMA_CrtN	k_a_GST_gene,i_n_(GST_NMA_n)	11.9
CntP_Typk_RtnA_SpcGST_TypG_ActI_CrtN_RntGST_TypXNRTD_CrtN	k_a_GST_gene,i_n_(GST_XNRTD_n)	0.1
CntP_Typk_RtnA_SpcNrf2_TypG_ActI_CrtN_RntNrf2_TypNMA_CrtN	k_a_Nrf2_gene,i_n_(Nrf2_NMA_n)	100
CntP_Typk_RtnA_SpcNrf2_TypG_ActI_CrtN_RntNrf2_TypXNRTD_CrtN	k_a_Nrf2_gene,i_n_(Nrf2_XNRTD_n)	5
CntP_Typk_RtnAS_SpcABC0_TypP_PolM_CrtC_RntABC0_TypP_PolM_CrtC	k_as_ABC0,m_c_(ABC0,m_c)	1e-05
CntP_Typk_RtnAS_SpcGCLC_TypP_CrtC_RntGCLM_TypP_CrtC	k_as_GCLC_c_(GCLM_c)	2e-05
CntP_Typk_RtnAS_SpcGS_TypP_PolM_CrtC_RntGS_TypP_PolM_CrtC	k_as_GS,m_c_(GS,m_c)	0.0002
CntP_Typk_RtnAS_SpcGST_TypP_PolM_CrtC_RntGST_TypP_PolM_CrtC	k_as_GST,m_c_(GST,m_c)	0.0002
CntP_Typk_RtnAS_SpcNrf2_Maf_TypP_CrtN_RntABC0_TypARE_CrtN	k_as_Nrf2:Maf_n_(ABC0_ARE_n)	0.042
CntP_Typk_RtnAS_SpcNrf2_Maf_TypP_CrtN_RntABC3_TypARE_CrtN	k_as_Nrf2:Maf_n_(ABC3_ARE_n)	0.042
CntP_Typk_RtnAS_SpcNrf2_Maf_TypP_CrtN_RntGCLC_TypARE_CrtN	k_as_Nrf2:Maf_n_(GCLC_ARE_n)	0.8
CntP_Typk_RtnAS_SpcNrf2_Maf_TypP_CrtN_RntGCLM_TypARE_CrtN	k_as_Nrf2:Maf_n_(GCLM_ARE_n)	0.8
CntP_Typk_RtnAS_SpcNrf2_Maf_TypP_CrtN_RntGS_TypARE_CrtN	k_as_Nrf2:Maf_n_(GS_ARE_n)	0.042
CntP_Typk_RtnAS_SpcNrf2_Maf_TypP_CrtN_RntGST_TypARE_CrtN	k_as_Nrf2:Maf_n_(GST_ARE_n)	0.042
CntP_Typk_RtnAS_SpcNrf2_Maf_TypP_CrtN_RntNrf2_TypARE_CrtN	k_as_Nrf2:Maf_n_(Nrf2_ARE_n)	0.002
CntP_Typk_RtnAS_SpcNrf2_TypP_CrtC_RntKeap1_TypP_OxO_CrtC	k_as_Nrf2_c_(Keap1,o_c)	0.002
CntP_Typk_RtnAS_SpcNrf2_TypP_CrtC_RntKeap1_TypP_CrtC	k_as_Nrf2_c_(Keap1_c)	0.002
CntP_Typk_RtnAS_SpcNrf2_TypP_CrtN_RntMaf_TypP_CrtN	k_as_Nrf2_n_(Maf_n)	0.001
CntP_Typk_RtnAS_SpcX_TypS_CrtC_RntNR_TypP_CrtC	k_as_X_c_(NR_c)	0.004
CntP_Typk_RtnAS_SpcX_TypS_CrtN_RntNR_TypP_CrtN	k_as_X_n_(NR_n)	0.004
CntP_Typk_RtnAS_SpcX_NR_TypP_CrtN_RntNT_TypP_CrtN	k_as_XNR_n_(NT_n)	0.002
CntP_Typk_RtnAS_SpcXNRT_TypP_CrtN_RntABC0_TypDRE_CrtN	k_as_XNRT_n_(ABC0_DRE_n)	0.01
CntP_Typk_RtnAS_SpcXNRT_TypP_CrtN_RntABC3_TypDRE_CrtN	k_as_XNRT_n_(ABC3_DRE_n)	0.01
CntP_Typk_RtnAS_SpcXNRT_TypP_CrtN_RntCYP_TypDRE_CrtN	k_as_XNRT_n_(CYP_DRE_n)	0.002
CntP_Typk_RtnAS_SpcXNRT_TypP_CrtN_RntGST_TypDRE_CrtN	k_as_XNRT_n_(GST_DRE_n)	0.02
CntP_Typk_RtnAS_SpcXNRT_TypP_CrtN_RntNrf2_TypDRE_CrtN	k_as_XNRT_n_(Nrf2_DRE_n)	0.02
CntP_Typk_RtnCJ_SpcX_TypS_VerP_CrtC_RntGSH_TypS_CrtC_EnzGST_TypP_CrtC	k_cj_X'_c_(GSH_c)_@GST_c	7.67
CntP_Typk_RtnCJ_SpcX_TypS_VerPB_CrtC_RntGSH_TypS_CrtC_EnzGST_TypP_CrtC	k_cj_X'b_c_(GSH_c)_@GST_c	7.67
CntP_Typk_RtnD_SpcABC0_TypP_PolM_CrtC	k_d_ABC0,m_c	1.93e-05
CntP_Typk_RtnD_SpcABC0_TypP_CrtC	k_d_ABC0_c	7.15e-06
CntP_Typk_RtnD_SpcABC0_TypMRNA_CrtC	k_d_ABC0_mRNA_c	1.93e-05
CntP_Typk_RtnD_SpcABC3_TypP_CrtC	k_d_ABC3_c	7.15e-06
CntP_Typk_RtnD_SpcABC3_TypMRNA_CrtC	k_d_ABC3_mRNA_c	1.93e-05
CntP_Typk_RtnD_SpcCYP_TypP_CrtC	k_d_CYP_c	3.85e-05
CntP_Typk_RtnD_SpcCYP_TypMRNA_CrtC	k_d_CYP_mRNA_c	4.81e-05
CntP_Typk_RtnD_SpcGCL_TypP_CrtC	k_d_GCL_c	3.86e-05
CntP_Typk_RtnD_SpcGCLC_TypP_CrtC	k_d_GCLC_c	3.86e-05
CntP_Typk_RtnD_SpcGCLC_TypMRNA_CrtC	k_d_GCLC_mRNA_c	4.83e-05
CntP_Typk_RtnD_SpcGCLM_TypP_CrtC	k_d_GCLM_c	3.86e-05
CntP_Typk_RtnD_SpcGCLM_TypMRNA_CrtC	k_d_GCLM_mRNA_c	4.83e-05
CntP_Typk_RtnD_SpcGS_TypP_PolM_CrtC	k_d_GS,m_c	3.86e-05
CntP_Typk_RtnD_SpcGS_TypP_CrtC	k_d_GS_c	1.93e-05
CntP_Typk_RtnD_SpcGS_TypMRNA_CrtC	k_d_GS_mRNA_c	4.83e-05
CntP_Typk_RtnD_SpcGST_TypP_PolM_CrtC	k_d_GST,m_c	0.000129
CntP_Typk_RtnD_SpcGST_TypP_CrtC	k_d_GST_c	1.29e-05
CntP_Typk_RtnD_SpcGST_TypMRNA_CrtC	k_d_GST_mRNA_c	4.71e-05
CntP_Typk_RtnD_SpcNrf2_Keap1_TypP_OxO_CrtC	k_d_Nrf2:Keap1,o_c	0.0001
CntP_Typk_RtnD_SpcNrf2_Keap1_TypP_CrtC	k_d_Nrf2:Keap1_c	0.014
CntP_Typk_RtnD_SpcNrf2_TypP_CrtC	k_d_Nrf2_c	0.0001
CntP_Typk_RtnD_SpcNrf2_TypMRNA_CrtC	k_d_Nrf2_mRNA_c	6.43e-05
CntP_Typk_RtnD_SpcNrf2_TypP_CrtN	k_d_Nrf2_n	0.0001
CntP_Typk_RtnDF_Ind1_SpcX_TypS_CrtC	k_df_1_X_c	100
CntP_Typk_RtnDF_Ind2_SpcX_TypS_CrtC	k_df_2_X_c	100
CntP_Typk_RtnDF_SpcX_TypS_CrtE	k_df_X_e	100
CntP_Typk_RtnDF_SpcX_TypS_CrtN	k_df_X_n	100
CntP_Typk_RtnDS_SpcABC0_TypP_CrtC	k_ds_ABC0_c	0.02
CntP_Typk_RtnDS_SpcABC0_TypNMA_CrtN	k_ds_ABC0_NMA_n	0.02
CntP_Typk_RtnDS_SpcABC0_TypXNRTD_CrtN	k_ds_ABC0_XNRTD_n	0.02
CntP_Typk_RtnDS_SpcABC3_TypNMA_CrtN	k_ds_ABC3_NMA_n	0.02
CntP_Typk_RtnDS_SpcABC3_TypXNRTD_CrtN	k_ds_ABC3_XNRTD_n	0.02
CntP_Typk_RtnDS_SpcCYP_TypXNRTD_CrtN	k_ds_CYP_XNRTD_n	0.018
CntP_Typk_RtnDS_SpcGCL_TypP_CrtC	k_ds_GCL_c	0.02
CntP_Typk_RtnDS_SpcGCLC_TypNMA_CrtN	k_ds_GCLC_NMA_n	0.02
CntP_Typk_RtnDS_SpcGCLM_TypNMA_CrtN	k_ds_GCLM_NMA_n	0.02
CntP_Typk_RtnDS_SpcGS_TypP_CrtC	k_ds_GS_c	0.02
CntP_Typk_RtnDS_SpcGS_TypNMA_CrtN	k_ds_GS_NMA_n	0.02
CntP_Typk_RtnDS_SpcGST_TypP_CrtC	k_ds_GST_c	0.02
CntP_Typk_RtnDS_SpcGST_TypNMA_CrtN	k_ds_GST_NMA_n	0.02
CntP_Typk_RtnDS_SpcGST_TypXNRTD_CrtN	k_ds_GST_XNRTD_n	0.02
CntP_Typk_RtnDS_SpcNrf2_Keap1_TypP_OxO_CrtC	k_ds_Nrf2:Keap1,o_c	0.02
CntP_Typk_RtnDS_SpcNrf2_Keap1_TypP_CrtC	k_ds_Nrf2:Keap1_c	0.02
CntP_Typk_RtnDS_SpcNrf2_Maf_TypP_CrtN	k_ds_Nrf2:Maf_n	0.02
CntP_Typk_RtnDS_SpcNrf2_TypNMA_CrtN	k_ds_Nrf2_NMA_n	0.02
CntP_Typk_RtnDS_SpcNrf2_TypXNRTD_CrtN	k_ds_Nrf2_XNRTD_n	0.02
CntP_Typk_RtnDS_SpcX_NR_TypP_CrtC	k_ds_XNR_c	0.02
CntP_Typk_RtnDS_SpcX_NR_TypP_CrtN	k_ds_XNR_n	0.02
CntP_Typk_RtnDS_SpcXNRT_TypP_CrtN	k_ds_XNRT_n	0.2
CntP_Typk_RtnI_SpcABC0_TypG_ActA_CrtN	k_i_ABC0_gene,a_n	0.01
CntP_Typk_RtnI_SpcABC3_TypG_ActA_CrtN	k_i_ABC3_gene,a_n	0.01
CntP_Typk_RtnI_SpcCYP_TypG_ActA_CrtN	k_i_CYP_gene,a_n	0.01
CntP_Typk_RtnI_SpcGCLC_TypG_ActA_CrtN	k_i_GCLC_gene,a_n	0.01
CntP_Typk_RtnI_SpcGCLM_TypG_ActA_CrtN	k_i_GCLM_gene,a_n	0.01
CntP_Typk_RtnI_SpcGS_TypG_ActA_CrtN	k_i_GS_gene,a_n	0.01
CntP_Typk_RtnI_SpcGST_TypG_ActA_CrtN	k_i_GST_gene,a_n	0.01
CntP_Typk_RtnI_SpcNrf2_TypG_ActA_CrtN	k_i_Nrf2_gene,a_n	0.01
CntP_Typk_RtnOX_VerB_SpcKeap1_TypP_CrtC	k_ox_b_Keap1_c	0.93
CntP_Typk_RtnOX_VerB_SpcNrf2_Keap1_TypP_CrtC	k_ox_b_Nrf2:Keap1_c	0.93
CntP_Typk_RtnOX_SpcKeap1_TypP_CrtC_RntX_TypS_VerP_CrtC	k_ox_Keap1_c_(X'_c)	0.00026
CntP_Typk_RtnOX_SpcNrf2_Keap1_TypP_CrtC_RntX_TypS_VerP_CrtC	k_ox_Nrf2:Keap1_c_(X'_c)	0.00026
CntP_Typk_RtnOX_SpcX_TypS_CrtC_EnzCYP_TypP_CrtC	k_ox_X_c_@CYP_c	2
CntP_Typk_RtnPR_VerB	k_pr_b	10
CntP_Typk_RtnRD_SpcKeap1_TypP_OxO_CrtC	k_rd_Keap1,o_c	0.1
CntP_Typk_RtnRD_SpcNrf2_Keap1_TypP_OxO_CrtC	k_rd_Nrf2:Keap1,o_c	0.1
CntP_Typk_RtnS_SpcGCL_TypP_CrtC	k_s_GCL_c	8.2
CntP_Typk_RtnS_SpcGCLC_TypP_CrtC	k_s_GCLC_c	1.9
CntP_Typk_RtnS_SpcGS_TypP_CrtC	k_s_GS_c	6.5
CntP_Typk_RtnTL_SpcABC0_TypMRNA_CrtC	k_tl_ABC0_mRNA_c	0.0417
CntP_Typk_RtnTL_SpcABC3_TypMRNA_CrtC	k_tl_ABC3_mRNA_c	0.0417
CntP_Typk_RtnTL_SpcCYP_TypMRNA_CrtC	k_tl_CYP_mRNA_c	0.0417
CntP_Typk_RtnTL_SpcGCLC_TypMRNA_CrtC	k_tl_GCLC_mRNA_c	0.0417
CntP_Typk_RtnTL_SpcGCLM_TypMRNA_CrtC	k_tl_GCLM_mRNA_c	0.0417
CntP_Typk_RtnTL_SpcGS_TypMRNA_CrtC	k_tl_GS_mRNA_c	0.0417
CntP_Typk_RtnTL_SpcGST_TypMRNA_CrtC	k_tl_GST_mRNA_c	0.0417
CntP_Typk_RtnTL_SpcNrf2_TypMRNA_CrtC	k_tl_Nrf2_mRNA_c	0.0417
CntP_Typk_RtnTN_SpcNrf2_TypP_CrtC	k_tn_Nrf2_c	0.02
CntP_Typk_RtnTN_SpcNrf2_TypP_CrtN	k_tn_Nrf2_n	0.01
CntP_Typk_RtnTN_SpcX_NR_TypP_CrtC	k_tn_XNR_c	0.1
CntP_Typk_RtnTN_SpcX_NR_TypP_CrtN	k_tn_XNR_n	0.01
CntP_Typk_RtnTP_SpcX_TypS_VerPP_CrtC_EnzABC3_TypP_CrtC	k_tp_X''_c_@ABC3_c	333.3
CntP_Typk_RtnTP_SpcX_TypS_VerPPB_CrtC_EnzABC3_TypP_CrtC	k_tp_X''b_c_@ABC3_c	333.3
CntP_Typk_RtnTP_SpcX_TypS_CrtC_EnzABC0_TypP_CrtC	k_tp_X_c_@ABC0_c	19000
CntP_Typk_RtnTS_SpcABC0_TypG_ActA_CrtN	k_ts_ABC0_gene,a_n	0.009
CntP_Typk_RtnTS_SpcABC3_TypG_ActA_CrtN	k_ts_ABC3_gene,a_n	0.00027
CntP_Typk_RtnTS_SpcCYP_TypG_ActA_CrtN	k_ts_CYP_gene,a_n	1.07
CntP_Typk_RtnTS_SpcGCLC_TypG_ActA_CrtN	k_ts_GCLC_gene,a_n	1.98
CntP_Typk_RtnTS_SpcGCLM_TypG_ActA_CrtN	k_ts_GCLM_gene,a_n	3.22
CntP_Typk_RtnTS_SpcGS_TypG_ActA_CrtN	k_ts_GS_gene,a_n	1.15
CntP_Typk_RtnTS_SpcGST_TypG_ActA_CrtN	k_ts_GST_gene,a_n	0.242
CntP_Typk_RtnTS_SpcNrf2_TypG_ActA_CrtN	k_ts_Nrf2_gene,a_n	0.00611
CntP_TypKi_RtnIN_Ind1_VerP_SpcGSH_TypS_CrtC_EnzGCL_TypP_CrtC	Ki_in_1'_GSH_c_@GCL_c	3100000
CntP_TypKi_RtnIN_Ind1_VerP_SpcGSH_TypS_CrtC_EnzGCLC_TypP_CrtC	Ki_in_1'_GSH_c_@GCLC_c	800000
CntP_TypKi_RtnIN_Ind1_SpcGSH_TypS_CrtC_EnzGCL_TypP_CrtC	Ki_in_1_GSH_c_@GCL_c	3900000
CntP_TypKi_RtnIN_Ind1_SpcGSH_TypS_CrtC_EnzGCLC_TypP_CrtC	Ki_in_1_GSH_c_@GCLC_c	400000
CntP_TypKi_RtnIN_Ind2_VerP_SpcGSH_TypS_CrtC_EnzGCL_TypP_CrtC	Ki_in_2'_GSH_c_@GCL_c	800000
CntP_TypKi_RtnIN_Ind2_VerP_SpcGSH_TypS_CrtC_EnzGCLC_TypP_CrtC	Ki_in_2'_GSH_c_@GCLC_c	300000
CntP_TypKi_RtnIN_Ind2_SpcGSH_TypS_CrtC_EnzGCL_TypP_CrtC	Ki_in_2_GSH_c_@GCL_c	6500000
CntP_TypKi_RtnIN_Ind2_SpcGSH_TypS_CrtC_EnzGCLC_TypP_CrtC	Ki_in_2_GSH_c_@GCLC_c	1300000
CntP_TypKi_RtnIN_SpcX_TypS_VerPP_CrtC_EnzGST_TypP_CrtC	Ki_in_X''_c_@GST_c	85000
CntP_TypKi_RtnIN_SpcX_TypS_VerPPB_CrtC_EnzGST_TypP_CrtC	Ki_in_X''b_c_@GST_c	85000
CntP_TypKm_RtnCJ_Ind6_SpcGSH_TypS_CrtC_EnzGST_TypP_CrtC	Km_cj_6_GSH_c_@GST_c	500000
CntP_TypKm_RtnCJ_SpcGSH_TypS_CrtC_EnzGST_TypP_CrtC	Km_cj_GSH_c_@GST_c	500000
CntP_TypKm_RtnCJ_SpcX_TypS_VerP_CrtC_EnzGST_TypP_CrtC	Km_cj_X'_c_@GST_c	50000
CntP_TypKm_RtnCJ_SpcX_TypS_VerPB_CrtC_EnzGST_TypP_CrtC	Km_cj_X'b_c_@GST_c	50000
CntP_TypKm_RtnCS_SpcGSH_TypS_CrtC	Km_cs_GSH_c	20000000
CntP_TypKm_RtnOX_SpcX_TypS_CrtC_EnzCYP_TypP_CrtC	Km_ox_X_c_@CYP_c	100
CntP_TypKm_RtnS_Ind1_SpcrGC_TypS_CrtC_EnzGS_TypP_CrtC	Km_s_1_rGC_c_@GS_c	660000
CntP_TypKm_RtnS_Ind2_SpcrGC_TypS_CrtC_EnzGS_TypP_CrtC	Km_s_2_rGC_c_@GS_c	1500000
CntP_TypKm_RtnS_SpcATP_TypS_CrtC_EnzGCL_TypP_CrtC	Km_s_ATP_c_@GCL_c	870000
CntP_TypKm_RtnS_SpcATP_TypS_CrtC_EnzGCLC_TypP_CrtC	Km_s_ATP_c_@GCLC_c	5000000
CntP_TypKm_RtnS_SpcATP_TypS_CrtC_EnzGS_TypP_CrtC	Km_s_ATP_c_@GS_c	70000
CntP_TypKm_RtnS_SpcCys_TypS_CrtC_EnzGCL_TypP_CrtC	Km_s_Cys_c_@GCL_c	220000
CntP_TypKm_RtnS_SpcCys_TypS_CrtC_EnzGCLC_TypP_CrtC	Km_s_Cys_c_@GCLC_c	270000
CntP_TypKm_RtnS_SpcGlu_TypS_CrtC_EnzGCL_TypP_CrtC	Km_s_Glu_c_@GCL_c	480000
CntP_TypKm_RtnS_SpcGlu_TypS_CrtC_EnzGCLC_TypP_CrtC	Km_s_Glu_c_@GCLC_c	1600000
CntP_TypKm_RtnS_SpcGly_TypS_CrtC_EnzGS_TypP_CrtC	Km_s_Gly_c_@GS_c	1750000
CntP_TypKm_RtnTP_SpcX_TypS_VerPP_CrtC_EnzABC3_TypP_CrtC	Km_tp_X''_c_@ABC3_c	7000
CntP_TypKm_RtnTP_SpcX_TypS_VerPPB_CrtC_EnzABC3_TypP_CrtC	Km_tp_X''b_c_@ABC3_c	7000
CntP_TypKm_RtnTP_SpcX_TypS_CrtC_EnzABC0_TypP_CrtC	Km_tp_X_c_@ABC0_c	70
CntP_TypP_RolAlive	P_Alive	1
CntP_TypP_RolBaseline_chemical_load_damage	P_Baseline_chemical_load_damage	0
CntP_TypP_RolBaseline_chemical_load_regeneration	P_Baseline_chemical_load_regeneration	0
CntP_TypP_RolEC50_damage	P_EC50_damage	222
CntP_TypP_RolEC50_regeneration	P_EC50_regeneration	0.5
CntP_TypP_RolFitness_amplifier	P_Fitness_amplifier	2e-05
CntP_TypP_RolHill_coefficient_of_chemical_load_damage	P_Hill_coefficient_of_chemical_load_damage	1.75
CntP_TypP_RolHill_coefficient_of_chemical_load_regeneration	P_Hill_coefficient_of_chemical_load_regeneration	7
CntP_TypP_RolLethal_fitness_threshold	P_Lethal_fitness_threshold	0
CntP_TypP_RolMaximal_chemical_load_damage	P_Maximal_chemical_load_damage	99
CntP_TypP_RolMaximal_chemical_load_regeneration	P_Maximal_chemical_load_regeneration	1
CntP_TypP_RolMaximal_fitness	P_Maximal_fitness	1
CntP_TypP_RolRegeneration_capacity	P_Regeneration_capacity	1
CntP_TypP_RolRegeneration_threshold	P_Regeneration_threshold	0
CntP_TypP_RtnS_SpcrGC_TypS_CrtC	P_s_rGC_c	1
CntP_TypP_RolToxicity_SpcX_TypS_VerPP_CrtC	P_Toxicity_X''_c	1e-05
CntP_TypP_RolToxicity_SpcX_TypS_VerPPB_CrtC	P_Toxicity_X''b_c	1e-05
CntP_TypP_RolToxicity_SpcX_TypS_VerP_CrtC	P_Toxicity_X'_c	0.001
CntP_TypP_RolToxicity_SpcX_TypS_VerPB_CrtC	P_Toxicity_X'b_c	0.001
CntP_TypP_RolToxicity_SpcX_TypS_CrtC	P_Toxicity_X_c	0.2
CntP_TypP_RolToxicity_SpcX_TypS_CrtN	P_Toxicity_X_n	0
CntP_TypP_RolUndamaged	P_Undamaged	1
CntP_TypP_RolUnutilized_regeneration_helper	P_Unutilized_regeneration_helper	0
CntP_Typv_RtnCS_SpcGSH_TypS_CrtC	v_cs_GSH_c	1845
