# Supplementary material for: A Novel Mathematical Model Describing Adaptive Cellular Drug Metabolism and Toxicity in the Chemoimmune System
Source: PLoS One. 2015 Feb 20;10(2):e0115533. doi: 10.1371/journal.pone.0115533 (PMC4338831; doi:10.1371/journal.pone.0115533)
Supplement: S4 Table — SBML IDs, species’ names, species’ compartments, and initial values. For corresponding equations see S1 Table. (XLS) [file pone.0115533.s008.xls]

## Sheet: Initial values
SBML ID	Name	Compartment	Initial value
CntS_NamABC0_TypP_PolM_CrtC	ABC0,m_c	Cytosol	78.8095
CntS_NamABC0_TypARE_CrtN	ABC0_ARE_n	Nucleus	0.0166368
CntS_NamABC0_TypP_CrtC	ABC0_c	Cytosol	3.10436
CntS_NamABC0_TypDRE_CrtN	ABC0_DRE_n	Nucleus	0.0167
CntS_NamABC0_TypG_ActA_CrtN	ABC0_gene,a_n	Nucleus	0.00241507
CntS_NamABC0_TypG_ActI_CrtN	ABC0_gene,i_n	Nucleus	0.0142849
CntS_NamABC0_TypMRNA_CrtC	ABC0_mRNA_c	Cytosol	0.0375399
CntS_NamABC0_TypNMA_CrtN	ABC0_NMA_n	Nucleus	6.3165e-05
CntS_NamABC0_TypXNRTD_CrtN	ABC0_XNRTD_n	Nucleus	0
CntS_NamABC3_TypARE_CrtN	ABC3_ARE_n	Nucleus	0.0166368
CntS_NamABC3_TypP_CrtC	ABC3_c	Cytosol	6.56852
CntS_NamABC3_TypDRE_CrtN	ABC3_DRE_n	Nucleus	0.0167
CntS_NamABC3_TypG_ActA_CrtN	ABC3_gene,a_n	Nucleus	0.00241507
CntS_NamABC3_TypG_ActI_CrtN	ABC3_gene,i_n	Nucleus	0.0142849
CntS_NamABC3_TypMRNA_CrtC	ABC3_mRNA_c	Cytosol	0.0011262
CntS_NamABC3_TypNMA_CrtN	ABC3_NMA_n	Nucleus	6.3165e-05
CntS_NamABC3_TypXNRTD_CrtN	ABC3_XNRTD_n	Nucleus	0
CntS_NamATP_TypS_CrtC	ATP_c	Cytosol	5000000
CntS_NamCYP_TypP_CrtC	CYP_c	Cytosol	501.714
CntS_NamCYP_TypDRE_CrtN	CYP_DRE_n	Nucleus	0.0167
CntS_NamCYP_TypG_ActA_CrtN	CYP_gene,a_n	Nucleus	4.16459e-05
CntS_NamCYP_TypG_ActI_CrtN	CYP_gene,i_n	Nucleus	0.0166584
CntS_NamCYP_TypMRNA_CrtC	CYP_mRNA_c	Cytosol	0.463213
CntS_NamCYP_TypXNRTD_CrtN	CYP_XNRTD_n	Nucleus	0
CntS_NamCys_TypS_CrtC	Cys_c	Cytosol	300000
CntS_NamGCL_TypP_CrtC	GCL_c	Cytosol	489.501
CntS_NamGCLC_TypARE_CrtN	GCLC_ARE_n	Nucleus	0.0166488
CntS_NamGCLC_TypP_CrtC	GCLC_c	Cytosol	1432.15
CntS_NamGCLC_TypG_ActA_CrtN	GCLC_gene,a_n	Nucleus	0.00130176
CntS_NamGCLC_TypG_ActI_CrtN	GCLC_gene,i_n	Nucleus	0.0153982
CntS_NamGCLC_TypMRNA_CrtC	GCLC_mRNA_c	Cytosol	1.7788
CntS_NamGCLC_TypNMA_CrtN	GCLC_NMA_n	Nucleus	5.11945e-05
CntS_NamGCLM_TypARE_CrtN	GCLM_ARE_n	Nucleus	0.0166488
CntS_NamGCLM_TypP_CrtC	GCLM_c	Cytosol	342.454
CntS_NamGCLM_TypG_ActA_CrtN	GCLM_gene,a_n	Nucleus	0.000346548
CntS_NamGCLM_TypG_ActI_CrtN	GCLM_gene,i_n	Nucleus	0.0163535
CntS_NamGCLM_TypMRNA_CrtC	GCLM_mRNA_c	Cytosol	0.770107
CntS_NamGCLM_TypNMA_CrtN	GCLM_NMA_n	Nucleus	5.11945e-05
CntS_NamGlu_TypS_CrtC	Glu_c	Cytosol	10000000
CntS_NamGly_TypS_CrtC	Gly_c	Cytosol	1000000
CntS_NamGS_TypP_PolM_CrtC	GS,m_c	Cytosol	293.35
CntS_NamGS_TypARE_CrtN	GS_ARE_n	Nucleus	0.0166368
CntS_NamGS_TypP_CrtC	GS_c	Cytosol	859.713
CntS_NamGS_TypG_ActA_CrtN	GS_gene,a_n	Nucleus	0.00134485
CntS_NamGS_TypG_ActI_CrtN	GS_gene,i_n	Nucleus	0.0153551
CntS_NamGS_TypMRNA_CrtC	GS_mRNA_c	Cytosol	1.06734
CntS_NamGS_TypNMA_CrtN	GS_NMA_n	Nucleus	6.3165e-05
CntS_NamGSH_TypS_CrtC	GSH_c	Cytosol	4512940
CntS_NamGST_TypP_PolM_CrtC	GST,m_c	Cytosol	112.511
CntS_NamGST_TypARE_CrtN	GST_ARE_n	Nucleus	0.0166368
CntS_NamGST_TypP_CrtC	GST_c	Cytosol	126.506
CntS_NamGST_TypDRE_CrtN	GST_DRE_n	Nucleus	0.0167
CntS_NamGST_TypG_ActA_CrtN	GST_gene,a_n	Nucleus	0.00248925
CntS_NamGST_TypG_ActI_CrtN	GST_gene,i_n	Nucleus	0.0142108
CntS_NamGST_TypMRNA_CrtC	GST_mRNA_c	Cytosol	0.426325
CntS_NamGST_TypNMA_CrtN	GST_NMA_n	Nucleus	6.3165e-05
CntS_NamGST_TypXNRTD_CrtN	GST_XNRTD_n	Nucleus	0
CntS_NamKeap1_TypP_OxO_CrtC	Keap1,o_c	Cytosol	17.5637
CntS_NamKeap1_TypP_CrtC	Keap1_c	Cytosol	1.62613
CntS_NamMaf_TypP_CrtN	Maf_n	Nucleus	0.95666
CntS_NamNR_TypP_CrtC	NR_c	Cytosol	20
CntS_NamNR_TypP_CrtN	NR_n	Nucleus	0
CntS_NamNrf2_Keap1_TypP_OxO_CrtC	Nrf2:Keap1,o_c	Cytosol	0.742293
CntS_NamNrf2_Keap1_TypP_CrtC	Nrf2:Keap1_c	Cytosol	0.0679065
CntS_NamNrf2_Maf_TypP_CrtN	Nrf2:Maf_n	Nucleus	0.04252
CntS_NamNrf2_TypARE_CrtN	Nrf2_ARE_n	Nucleus	0.0166293
CntS_NamNrf2_TypP_CrtC	Nrf2_c	Cytosol	0.448908
CntS_NamNrf2_TypDRE_CrtN	Nrf2_DRE_n	Nucleus	0.0167
CntS_NamNrf2_TypG_ActA_CrtN	Nrf2_gene,a_n	Nucleus	0.00816687
CntS_NamNrf2_TypG_ActI_CrtN	Nrf2_gene,i_n	Nucleus	0.00853313
CntS_NamNrf2_TypMRNA_CrtC	Nrf2_mRNA_c	Cytosol	0.0258681
CntS_NamNrf2_TypP_CrtN	Nrf2_n	Nucleus	0.888926
CntS_NamNrf2_TypNMA_CrtN	Nrf2_NMA_n	Nucleus	7.07078e-05
CntS_NamNrf2_TypXNRTD_CrtN	Nrf2_XNRTD_n	Nucleus	0
CntS_NamNT_TypP_CrtN	NT_n	Nucleus	30
CntS_NamrGC_TypS_CrtC	rGC_c	Cytosol	156254
CntS_NamX_TypS_VerPP_CrtC	X''_c	Cytosol	0
CntS_NamX_TypS_VerPP_CrtE	X''_e	Extracellular	0
CntS_NamX_TypS_VerPPB_CrtC	X''b_c	Cytosol	32.1206
CntS_NamX_TypS_VerPPB_CrtE	X''b_e	Extracellular	1.00003
CntS_NamX_TypS_VerP_CrtC	X'_c	Cytosol	0
CntS_NamX_TypS_VerPB_CrtC	X'b_c	Cytosol	579.27
CntS_NamX_TypS_CrtC	X_c	Cytosol	0
CntS_NamX_TypS_CrtE	X_e	Extracellular	0
CntS_NamX_TypS_CrtN	X_n	Nucleus	0
CntS_NamX_NR_TypP_CrtC	XNR_c	Cytosol	0
CntS_NamX_NR_TypP_CrtN	XNR_n	Nucleus	0
CntS_NamXNRT_TypP_CrtN	XNRT_n	Nucleus	0
